# Supplementary material for: Plasmid Flux in Escherichia coli ST131 Sublineages, Analyzed by Plasmid Constellation Network (PLACNET), a New Method for Plasmid Reconstruction from Whole Genome Sequences
Source: PLoS Genet. 2014 Dec 18;10(12):e1004766. doi: 10.1371/journal.pgen.1004766 (PMC4270462; doi:10.1371/journal.pgen.1004766)
Supplement: S1 Table — Complete list of contigs assigned to each plasmid or chromosome. (XLS) [file pgen.1004766.s036.xls]

## Sheet: assigned_contigs
node_name	chr/plasmid
NODE_9_length_37436_cov_34.796505	chr_E2022
NODE_99_length_215_cov_56.251163	chr_E2022
NODE_98_length_1310_cov_28.972519	chr_E2022
NODE_97_length_291_cov_20.127148	chr_E2022
NODE_94_length_4054_cov_64.986923	chr_E2022
NODE_91_length_2531_cov_215.487549	chr_E2022
NODE_90_length_4875_cov_33.655384	chr_E2022
NODE_8_length_88216_cov_33.826439	chr_E2022
NODE_89_length_219_cov_30.223743	chr_E2022
NODE_85_length_3652_cov_60.199070	chr_E2022
NODE_82_length_5438_cov_28.982162	chr_E2022
NODE_79_length_2480_cov_232.924194	chr_E2022
NODE_77_length_1269_cov_30.970055	chr_E2022
NODE_76_length_29551_cov_34.206421	chr_E2022
NODE_75_length_583_cov_59.624355	chr_E2022
NODE_71_length_266_cov_86.864662	chr_E2022
NODE_6_length_109303_cov_32.882263	chr_E2022
NODE_69_length_326789_cov_33.136276	chr_E2022
NODE_68_length_2406_cov_33.209476	chr_E2022
NODE_61_length_4167_cov_34.935204	chr_E2022
NODE_60_length_1296_cov_62.726082	chr_E2022
NODE_5_length_154344_cov_32.757626	chr_E2022
NODE_59_length_511_cov_104.332680	chr_E2022
NODE_55_length_212_cov_122.495285	chr_E2022
NODE_53_length_165866_cov_34.040432	chr_E2022
NODE_52_length_3138_cov_288.246002	chr_E2022
NODE_520_length_247_cov_59.761135	chr_E2022
NODE_51_length_317_cov_128.649841	chr_E2022
NODE_50_length_334_cov_128.823349	chr_E2022
NODE_4_length_232052_cov_33.751450	chr_E2022
NODE_49_length_9935_cov_57.770306	chr_E2022
NODE_48_length_159041_cov_33.680222	chr_E2022
NODE_47_length_14612_cov_35.054886	chr_E2022
NODE_46_length_10573_cov_36.562187	chr_E2022
NODE_45_length_1272_cov_45.266510	chr_E2022
NODE_440_length_617_cov_51.842789	chr_E2022
NODE_42_length_173738_cov_33.525837	chr_E2022
NODE_426_length_259_cov_53.575291	chr_E2022
NODE_40_length_81157_cov_33.834568	chr_E2022
NODE_408_length_4774_cov_29.158148	chr_E2022
NODE_398_length_70594_cov_31.631102	chr_E2022
NODE_396_length_722_cov_66.185593	chr_E2022
NODE_391_length_3443_cov_25.476328	chr_E2022
NODE_389_length_588_cov_59.547619	chr_E2022
NODE_386_length_409_cov_67.655258	chr_E2022
NODE_37_length_123649_cov_33.040737	chr_E2022
NODE_373_length_368_cov_83.114128	chr_E2022
NODE_368_length_202776_cov_33.709862	chr_E2022
NODE_367_length_270_cov_76.025925	chr_E2022
NODE_362_length_861_cov_21.599302	chr_E2022
NODE_35_length_137887_cov_31.384750	chr_E2022
NODE_341_length_33022_cov_34.613865	chr_E2022
NODE_33_length_29717_cov_34.476124	chr_E2022
NODE_331_length_76095_cov_34.182812	chr_E2022
NODE_32_length_41227_cov_37.486721	chr_E2022
NODE_329_length_591_cov_22.201353	chr_E2022
NODE_320_length_252_cov_77.972221	chr_E2022
NODE_316_length_552_cov_71.452896	chr_E2022
NODE_312_length_223_cov_35.318386	chr_E2022
NODE_310_length_356_cov_95.598312	chr_E2022
NODE_30_length_22543_cov_31.731846	chr_E2022
NODE_308_length_110782_cov_32.435532	chr_E2022
NODE_305_length_211_cov_134.085312	chr_E2022
NODE_284_length_716_cov_152.138275	chr_E2022
NODE_282_length_701_cov_74.007133	chr_E2022
NODE_27_length_308483_cov_32.639538	chr_E2022
NODE_270_length_220_cov_73.254547	chr_E2022
NODE_260_length_2307_cov_33.879932	chr_E2022
NODE_259_length_526_cov_122.241447	chr_E2022
NODE_257_length_33135_cov_31.872793	chr_E2022
NODE_256_length_12411_cov_31.502296	chr_E2022
NODE_255_length_7937_cov_31.390198	chr_E2022
NODE_249_length_415802_cov_32.324516	chr_E2022
NODE_247_length_1855_cov_38.888950	chr_E2022
NODE_246_length_17106_cov_32.753830	chr_E2022
NODE_245_length_375_cov_54.560001	chr_E2022
NODE_243_length_215_cov_34.032558	chr_E2022
NODE_242_length_13489_cov_29.956556	chr_E2022
NODE_238_length_317_cov_23.873817	chr_E2022
NODE_233_length_539_cov_73.910950	chr_E2022
NODE_232_length_24927_cov_33.824688	chr_E2022
NODE_230_length_1519_cov_31.134956	chr_E2022
NODE_22_length_1417_cov_280.957672	chr_E2022
NODE_229_length_1221_cov_30.772318	chr_E2022
NODE_228_length_736_cov_26.660326	chr_E2022
NODE_227_length_736_cov_27.540760	chr_E2022
NODE_225_length_780_cov_22.856411	chr_E2022
NODE_218_length_229760_cov_32.318241	chr_E2022
NODE_217_length_1959_cov_39.580910	chr_E2022
NODE_215_length_1522_cov_35.121552	chr_E2022
NODE_214_length_9617_cov_30.382864	chr_E2022
NODE_212_length_453_cov_75.982338	chr_E2022
NODE_211_length_222_cov_51.644146	chr_E2022
NODE_210_length_611_cov_97.237312	chr_E2022
NODE_209_length_979_cov_81.882530	chr_E2022
NODE_206_length_284_cov_61.091549	chr_E2022
NODE_204_length_231_cov_33.666668	chr_E2022
NODE_202_length_18933_cov_36.398510	chr_E2022
NODE_1_length_124131_cov_64.533791	chr_E2022
NODE_19_length_91267_cov_32.432259	chr_E2022
NODE_195_length_369_cov_61.723576	chr_E2022
NODE_193_length_315_cov_27.476191	chr_E2022
NODE_18_length_593_cov_55.851601	chr_E2022
NODE_187_length_257_cov_115.603111	chr_E2022
NODE_183_length_391_cov_61.685421	chr_E2022
NODE_181_length_22609_cov_29.226414	chr_E2022
NODE_17_length_25018_cov_33.008595	chr_E2022
NODE_178_length_610_cov_75.513115	chr_E2022
NODE_177_length_2209_cov_36.043007	chr_E2022
NODE_173_length_225_cov_87.977776	chr_E2022
NODE_16_length_74047_cov_33.136280	chr_E2022
NODE_169_length_587_cov_66.592842	chr_E2022
NODE_168_length_215_cov_43.134884	chr_E2022
NODE_167_length_3127_cov_32.560921	chr_E2022
NODE_166_length_255_cov_19.792156	chr_E2022
NODE_165_length_2201_cov_28.837347	chr_E2022
NODE_15_length_159583_cov_33.015991	chr_E2022
NODE_159_length_842_cov_85.485748	chr_E2022
NODE_158_length_145735_cov_33.720608	chr_E2022
NODE_157_length_271_cov_94.073799	chr_E2022
NODE_156_length_215_cov_66.353485	chr_E2022
NODE_150_length_670_cov_25.746269	chr_E2022
NODE_147_length_1421_cov_35.036594	chr_E2022
NODE_146_length_212_cov_63.452831	chr_E2022
NODE_144_length_458083_cov_32.810722	chr_E2022
NODE_13_length_26482_cov_63.365116	chr_E2022
NODE_138_length_7956_cov_32.381599	chr_E2022
NODE_137_length_2469_cov_39.475090	chr_E2022
NODE_136_length_508_cov_48.224411	chr_E2022
NODE_135_length_266_cov_106.684212	chr_E2022
NODE_134_length_4340_cov_35.989632	chr_E2022
NODE_132_length_419_cov_50.069214	chr_E2022
NODE_123_length_1606_cov_188.304489	chr_E2022
NODE_11_length_103655_cov_32.898384	chr_E2022
NODE_117_length_203_cov_26.758621	chr_E2022
NODE_114_length_493_cov_69.241379	chr_E2022
NODE_110_length_21040_cov_33.859222	chr_E2022
NODE_10_length_105816_cov_34.264854	chr_E2022
NODE_108_length_12606_cov_33.278202	chr_E2022
NODE_106_length_230_cov_216.078262	chr_E2022
NODE_104_length_8704_cov_36.312843	chr_E2022
NODE_9_length_82844_cov_40.642677	chr_E35BA
NODE_97_length_704_cov_91.031250	chr_E35BA
NODE_94_length_547_cov_34.566727	chr_E35BA
NODE_91_length_202_cov_101.445541	chr_E35BA
NODE_90_length_123115_cov_42.151600	chr_E35BA
NODE_8_length_184841_cov_42.605576	chr_E35BA
NODE_89_length_2205_cov_35.285713	chr_E35BA
NODE_88_length_5726_cov_46.824661	chr_E35BA
NODE_87_length_242720_cov_41.840107	chr_E35BA
NODE_85_length_301272_cov_42.168606	chr_E35BA
NODE_82_length_16541_cov_42.061424	chr_E35BA
NODE_81_length_349_cov_799.194824	chr_E35BA
NODE_7_length_1477_cov_39.419769	chr_E35BA
NODE_78_length_21101_cov_42.017250	chr_E35BA
NODE_77_length_1242_cov_311.545074	chr_E35BA
NODE_72_length_3113_cov_343.773865	chr_E35BA
NODE_6_length_59223_cov_38.374619	chr_E35BA
NODE_66_length_4171_cov_49.211941	chr_E35BA
NODE_63_length_5092_cov_58.548309	chr_E35BA
NODE_57_length_13466_cov_40.128548	chr_E35BA
NODE_535_length_410_cov_84.312195	chr_E35BA
NODE_52_length_20931_cov_36.677082	chr_E35BA
NODE_488_length_661_cov_100.018158	chr_E35BA
NODE_478_length_244_cov_84.073769	chr_E35BA
NODE_473_length_365_cov_73.682190	chr_E35BA
NODE_46_length_29721_cov_40.244102	chr_E35BA
NODE_464_length_223_cov_115.493271	chr_E35BA
NODE_455_length_329_cov_134.158051	chr_E35BA
NODE_454_length_405_cov_88.908646	chr_E35BA
NODE_444_length_219_cov_97.652969	chr_E35BA
NODE_438_length_76245_cov_42.954281	chr_E35BA
NODE_437_length_137285_cov_44.278545	chr_E35BA
NODE_431_length_1794_cov_37.582497	chr_E35BA
NODE_41_length_1335_cov_300.142334	chr_E35BA
NODE_412_length_33026_cov_48.488071	chr_E35BA
NODE_410_length_5702_cov_43.285515	chr_E35BA
NODE_405_length_872_cov_126.558487	chr_E35BA
NODE_396_length_228_cov_208.425446	chr_E35BA
NODE_38_length_4636_cov_48.969803	chr_E35BA
NODE_377_length_280_cov_85.621429	chr_E35BA
NODE_376_length_248_cov_99.056450	chr_E35BA
NODE_36_length_47339_cov_43.726971	chr_E35BA
NODE_367_length_382_cov_103.232986	chr_E35BA
NODE_360_length_2261_cov_25.590004	chr_E35BA
NODE_35_length_41231_cov_49.273315	chr_E35BA
NODE_353_length_273_cov_66.058609	chr_E35BA
NODE_352_length_273_cov_73.413918	chr_E35BA
NODE_348_length_17318_cov_40.899410	chr_E35BA
NODE_347_length_865_cov_23.541040	chr_E35BA
NODE_345_length_661_cov_35.169441	chr_E35BA
NODE_336_length_201_cov_77.000000	chr_E35BA
NODE_331_length_4599_cov_44.700153	chr_E35BA
NODE_330_length_207_cov_35.371983	chr_E35BA
NODE_327_length_456_cov_102.811401	chr_E35BA
NODE_320_length_319218_cov_43.874325	chr_E35BA
NODE_31_length_838_cov_109.021477	chr_E35BA
NODE_318_length_10609_cov_38.053635	chr_E35BA
NODE_313_length_569_cov_65.896309	chr_E35BA
NODE_30_length_10574_cov_52.415546	chr_E35BA
NODE_306_length_203_cov_73.827583	chr_E35BA
NODE_305_length_573_cov_71.155319	chr_E35BA
NODE_304_length_1383_cov_34.986984	chr_E35BA
NODE_302_length_3198_cov_31.170420	chr_E35BA
NODE_300_length_266_cov_127.169174	chr_E35BA
NODE_2_length_15250_cov_53.198360	chr_E35BA
NODE_299_length_364_cov_131.675827	chr_E35BA
NODE_297_length_1381_cov_36.220856	chr_E35BA
NODE_293_length_185896_cov_42.021008	chr_E35BA
NODE_292_length_531_cov_40.135593	chr_E35BA
NODE_291_length_25204_cov_40.345737	chr_E35BA
NODE_28_length_109239_cov_39.981754	chr_E35BA
NODE_288_length_219_cov_53.607307	chr_E35BA
NODE_286_length_223_cov_41.730942	chr_E35BA
NODE_281_length_23504_cov_32.125298	chr_E35BA
NODE_280_length_1470_cov_32.674831	chr_E35BA
NODE_27_length_56126_cov_41.650021	chr_E35BA
NODE_278_length_1523_cov_37.051216	chr_E35BA
NODE_277_length_4866_cov_34.848129	chr_E35BA
NODE_273_length_331162_cov_40.024567	chr_E35BA
NODE_271_length_3537_cov_48.528130	chr_E35BA
NODE_26_length_190910_cov_40.222157	chr_E35BA
NODE_269_length_232_cov_96.064651	chr_E35BA
NODE_268_length_531_cov_36.416195	chr_E35BA
NODE_263_length_219_cov_58.707764	chr_E35BA
NODE_262_length_430_cov_81.162788	chr_E35BA
NODE_261_length_333_cov_71.366364	chr_E35BA
NODE_25_length_134673_cov_39.925911	chr_E35BA
NODE_255_length_201_cov_88.442787	chr_E35BA
NODE_24_length_2527_cov_175.381485	chr_E35BA
NODE_245_length_6727_cov_44.279770	chr_E35BA
NODE_242_length_3131_cov_42.428616	chr_E35BA
NODE_241_length_235_cov_41.604256	chr_E35BA
NODE_240_length_33055_cov_38.500710	chr_E35BA
NODE_23_length_484_cov_300.287201	chr_E35BA
NODE_237_length_204725_cov_40.714916	chr_E35BA
NODE_233_length_1526_cov_41.752949	chr_E35BA
NODE_230_length_2311_cov_48.347469	chr_E35BA
NODE_22_length_291_cov_415.738831	chr_E35BA
NODE_228_length_330_cov_133.212128	chr_E35BA
NODE_227_length_674_cov_41.145401	chr_E35BA
NODE_220_length_5912_cov_40.269791	chr_E35BA
NODE_216_length_975_cov_93.577438	chr_E35BA
NODE_211_length_7624_cov_43.636410	chr_E35BA
NODE_20_length_159646_cov_40.275002	chr_E35BA
NODE_207_length_539_cov_91.430428	chr_E35BA
NODE_1_length_106417_cov_43.464943	chr_E35BA
NODE_19_length_166797_cov_39.369568	chr_E35BA
NODE_196_length_1130_cov_36.523010	chr_E35BA
NODE_187_length_286_cov_95.360138	chr_E35BA
NODE_183_length_550_cov_81.000000	chr_E35BA
NODE_182_length_205_cov_77.019516	chr_E35BA
NODE_17_length_20376_cov_40.854633	chr_E35BA
NODE_179_length_257_cov_84.968872	chr_E35BA
NODE_175_length_267_cov_106.138580	chr_E35BA
NODE_16_length_156973_cov_40.840488	chr_E35BA
NODE_169_length_202_cov_118.420792	chr_E35BA
NODE_168_length_5334_cov_50.366516	chr_E35BA
NODE_160_length_2501_cov_51.182728	chr_E35BA
NODE_159_length_67296_cov_40.580048	chr_E35BA
NODE_158_length_111162_cov_42.479389	chr_E35BA
NODE_157_length_111829_cov_40.830456	chr_E35BA
NODE_148_length_136054_cov_40.174541	chr_E35BA
NODE_145_length_1225_cov_46.103672	chr_E35BA
NODE_142_length_1376_cov_154.156250	chr_E35BA
NODE_137_length_583_cov_92.512863	chr_E35BA
NODE_136_length_1425_cov_50.593685	chr_E35BA
NODE_134_length_626_cov_37.841854	chr_E35BA
NODE_133_length_29100_cov_44.384914	chr_E35BA
NODE_132_length_548_cov_92.264595	chr_E35BA
NODE_12_length_208176_cov_41.143147	chr_E35BA
NODE_127_length_1276_cov_62.786049	chr_E35BA
NODE_126_length_216_cov_96.606483	chr_E35BA
NODE_125_length_321_cov_186.975082	chr_E35BA
NODE_123_length_9741_cov_49.671593	chr_E35BA
NODE_120_length_157427_cov_43.385666	chr_E35BA
NODE_11_length_8144_cov_41.544083	chr_E35BA
NODE_118_length_387_cov_83.674416	chr_E35BA
NODE_114_length_2458_cov_47.601707	chr_E35BA
NODE_113_length_1392_cov_22.092672	chr_E35BA
NODE_111_length_1292_cov_76.541794	chr_E35BA
NODE_10_length_959_cov_41.214806	chr_E35BA
NODE_102_length_74105_cov_43.458729	chr_E35BA
NODE_100_length_234292_cov_39.663567	IME_E35BA
NODE_97_length_7013_cov_38.256668	chr_FV9873
NODE_95_length_2797_cov_38.861637	chr_FV9873
NODE_94_length_10575_cov_46.424587	chr_FV9873
NODE_91_length_1379_cov_127.954315	chr_FV9873
NODE_8_length_2424_cov_44.472359	chr_FV9873
NODE_88_length_266_cov_109.879700	chr_FV9873
NODE_86_length_1393_cov_18.012203	chr_FV9873
NODE_83_length_221523_cov_37.645267	chr_FV9873
NODE_82_length_786_cov_54.117050	chr_FV9873
NODE_81_length_12454_cov_41.563995	chr_FV9873
NODE_80_length_3588_cov_43.245541	chr_FV9873
NODE_78_length_5662_cov_48.876720	chr_FV9873
NODE_77_length_1309_cov_42.618793	chr_FV9873
NODE_73_length_136469_cov_37.492874	chr_FV9873
NODE_72_length_4262_cov_34.526043	chr_FV9873
NODE_71_length_74103_cov_39.738201	chr_FV9873
NODE_70_length_3115_cov_311.632111	chr_FV9873
NODE_6_length_110665_cov_38.164524	chr_FV9873
NODE_68_length_15248_cov_47.753147	chr_FV9873
NODE_65_length_3525_cov_107.659004	chr_FV9873
NODE_62_length_186995_cov_39.701397	chr_FV9873
NODE_61_length_123887_cov_38.398281	chr_FV9873
NODE_55_length_22545_cov_36.705967	chr_FV9873
NODE_54_length_207_cov_370.990326	chr_FV9873
NODE_52_length_82935_cov_38.205704	chr_FV9873
NODE_51_length_8142_cov_38.709652	chr_FV9873
NODE_47_length_109240_cov_37.784576	chr_FV9873
NODE_46_length_41229_cov_44.754055	chr_FV9873
NODE_44_length_19005_cov_46.392792	chr_FV9873
NODE_43_length_56179_cov_38.430943	chr_FV9873
NODE_40_length_1013_cov_94.992104	chr_FV9873
NODE_39_length_34770_cov_41.607220	chr_FV9873
NODE_38_length_33387_cov_36.840595	chr_FV9873
NODE_389_length_319799_cov_39.036102	chr_FV9873
NODE_37_length_39511_cov_43.754120	chr_FV9873
NODE_36_length_2478_cov_230.020584	chr_FV9873
NODE_35_length_8996_cov_32.114494	chr_FV9873
NODE_359_length_209_cov_162.000000	chr_FV9873
NODE_358_length_225_cov_95.760002	chr_FV9873
NODE_34_length_132468_cov_37.605625	chr_FV9873
NODE_348_length_245_cov_71.820412	chr_FV9873
NODE_338_length_246_cov_73.231705	chr_FV9873
NODE_334_length_274_cov_126.456207	chr_FV9873
NODE_32_length_190916_cov_38.020035	chr_FV9873
NODE_323_length_1551_cov_36.448097	chr_FV9873
NODE_31_length_68164_cov_37.156624	chr_FV9873
NODE_319_length_1242_cov_22.268116	chr_FV9873
NODE_310_length_1286_cov_23.058321	chr_FV9873
NODE_309_length_2763_cov_38.429245	chr_FV9873
NODE_307_length_323024_cov_37.135677	chr_FV9873
NODE_303_length_257_cov_27.167315	chr_FV9873
NODE_302_length_210488_cov_39.312920	chr_FV9873
NODE_2_length_159585_cov_37.914509	chr_FV9873
NODE_295_length_75484_cov_38.601360	chr_FV9873
NODE_287_length_458_cov_95.606987	chr_FV9873
NODE_283_length_18935_cov_43.520252	chr_FV9873
NODE_27_length_367_cov_70.405998	chr_FV9873
NODE_272_length_274_cov_106.817520	chr_FV9873
NODE_263_length_229731_cov_37.322685	chr_FV9873
NODE_260_length_1468_cov_33.198231	chr_FV9873
NODE_25_length_153631_cov_37.822777	chr_FV9873
NODE_253_length_10884_cov_36.531513	chr_FV9873
NODE_246_length_247_cov_83.732796	chr_FV9873
NODE_236_length_539_cov_77.857140	chr_FV9873
NODE_235_length_491_cov_69.443993	chr_FV9873
NODE_226_length_401_cov_57.738155	chr_FV9873
NODE_223_length_23752_cov_40.195183	chr_FV9873
NODE_222_length_142017_cov_39.301491	chr_FV9873
NODE_220_length_159152_cov_38.792168	chr_FV9873
NODE_212_length_203_cov_136.083740	chr_FV9873
NODE_211_length_22153_cov_33.416107	chr_FV9873
NODE_210_length_772_cov_32.330311	chr_FV9873
NODE_208_length_545_cov_36.148624	chr_FV9873
NODE_207_length_714_cov_96.647057	chr_FV9873
NODE_206_length_586_cov_57.670647	chr_FV9873
NODE_204_length_675_cov_22.857779	chr_FV9873
NODE_202_length_483_cov_21.548655	chr_FV9873
NODE_201_length_383_cov_125.992165	chr_FV9873
NODE_200_length_234_cov_89.931625	chr_FV9873
NODE_1_length_46780_cov_35.035336	chr_FV9873
NODE_197_length_32984_cov_43.957405	chr_FV9873
NODE_196_length_24664_cov_32.849091	chr_FV9873
NODE_194_length_204_cov_270.504913	chr_FV9873
NODE_192_length_18636_cov_39.319275	chr_FV9873
NODE_191_length_580_cov_27.781034	chr_FV9873
NODE_189_length_69798_cov_37.973953	chr_FV9873
NODE_185_length_352_cov_67.647728	chr_FV9873
NODE_183_length_916_cov_23.558952	chr_FV9873
NODE_182_length_107793_cov_37.651184	chr_FV9873
NODE_181_length_306_cov_64.467323	chr_FV9873
NODE_180_length_369_cov_94.373985	chr_FV9873
NODE_17_length_29719_cov_38.018574	chr_FV9873
NODE_178_length_1031_cov_71.411255	chr_FV9873
NODE_177_length_1274_cov_55.689167	chr_FV9873
NODE_174_length_404_cov_17.235149	chr_FV9873
NODE_173_length_366_cov_108.210381	chr_FV9873
NODE_169_length_535_cov_19.657944	chr_FV9873
NODE_165_length_109572_cov_39.177967	chr_FV9873
NODE_163_length_1663_cov_41.383041	chr_FV9873
NODE_161_length_490_cov_122.438774	chr_FV9873
NODE_159_length_404_cov_18.108912	chr_FV9873
NODE_156_length_261_cov_72.344826	chr_FV9873
NODE_154_length_2918_cov_40.116177	chr_FV9873
NODE_153_length_2247_cov_40.682243	chr_FV9873
NODE_151_length_772_cov_32.433937	chr_FV9873
NODE_144_length_117886_cov_39.161087	chr_FV9873
NODE_13_length_103657_cov_37.597240	chr_FV9873
NODE_139_length_825_cov_82.730911	chr_FV9873
NODE_138_length_635_cov_88.173225	chr_FV9873
NODE_137_length_1244_cov_287.961426	chr_FV9873
NODE_135_length_320_cov_110.359375	chr_FV9873
NODE_131_length_282_cov_74.014183	chr_FV9873
NODE_12_length_90045_cov_39.421944	chr_FV9873
NODE_128_length_401_cov_102.109726	chr_FV9873
NODE_127_length_154611_cov_37.256287	chr_FV9873
NODE_125_length_564_cov_34.696808	chr_FV9873
NODE_124_length_4211_cov_39.758015	chr_FV9873
NODE_122_length_840_cov_97.255951	chr_FV9873
NODE_120_length_255_cov_136.003922	chr_FV9873
NODE_11_length_2527_cov_259.282562	chr_FV9873
NODE_119_length_319_cov_168.956116	chr_FV9873
NODE_118_length_863_cov_53.725376	chr_FV9873
NODE_117_length_282503_cov_37.748688	chr_FV9873
NODE_116_length_18186_cov_38.441219	chr_FV9873
NODE_115_length_977_cov_88.922211	chr_FV9873
NODE_114_length_264_cov_154.958328	chr_FV9873
NODE_10_length_106257_cov_39.984047	chr_FV9873
NODE_107_length_4169_cov_45.361477	chr_FV9873
NODE_106_length_589_cov_135.741928	chr_FV9873
NODE_103_length_410_cov_371.890259	chr_FV9873
NODE_91_length_2531_cov_215.487549	pE2022_1
NODE_66_length_4658_cov_67.824814	pE2022_1
NODE_65_length_2486_cov_64.786804	pE2022_1
NODE_59_length_511_cov_104.332680	pE2022_1
NODE_43_length_305_cov_73.931145	pE2022_1
NODE_3_length_18201_cov_68.720291	pE2022_1
NODE_36_length_2274_cov_62.291996	pE2022_1
NODE_34_length_26208_cov_65.484779	pE2022_1
NODE_299_length_487_cov_128.014374	pE2022_1
NODE_28_length_6048_cov_71.179070	pE2022_1
NODE_286_length_232_cov_143.163788	pE2022_1
NODE_253_length_979_cov_39.072521	pE2022_1
NODE_252_length_272_cov_53.055145	pE2022_1
NODE_237_length_336_cov_49.348213	pE2022_1
NODE_223_length_432_cov_79.671295	pE2022_1
NODE_20_length_2223_cov_73.940620	pE2022_1
NODE_179_length_224_cov_38.821430	pE2022_1
NODE_14_length_23854_cov_61.232288	pE2022_1
NODE_145_length_698_cov_52.161892	pE2022_1
NODE_123_length_1606_cov_188.304489	pE2022_1
NODE_119_length_2951_cov_57.858013	pE2022_1
NODE_112_length_279_cov_144.498215	pE2022_1
NODE_109_length_598_cov_57.643814	pE2022_1
NODE_105_length_1666_cov_73.258705	pE2022_1
NODE_103_length_862_cov_47.531322	pE2022_1
NODE_101_length_209_cov_63.545456	pE2022_1
NODE_93_length_305_cov_59.747540	pE2022_2
NODE_86_length_10308_cov_55.438690	pE2022_2
NODE_81_length_887_cov_72.474632	pE2022_2
NODE_80_length_232_cov_110.750000	pE2022_2
NODE_7_length_1075_cov_59.268837	pE2022_2
NODE_79_length_2480_cov_232.924194	pE2022_2
NODE_78_length_5201_cov_65.318787	pE2022_2
NODE_67_length_5017_cov_73.164040	pE2022_2
NODE_63_length_2002_cov_64.110390	pE2022_2
NODE_58_length_711_cov_181.970459	pE2022_2
NODE_57_length_2251_cov_36.989338	pE2022_2
NODE_56_length_27399_cov_64.015549	pE2022_2
NODE_41_length_2857_cov_52.262512	pE2022_2
NODE_39_length_432_cov_73.699074	pE2022_2
NODE_393_length_269_cov_63.189590	pE2022_2
NODE_38_length_4759_cov_69.223579	pE2022_2
NODE_385_length_223_cov_108.448433	pE2022_2
NODE_344_length_326_cov_69.095093	pE2022_2
NODE_317_length_337_cov_45.732937	pE2022_2
NODE_2_length_3204_cov_64.745628	pE2022_2
NODE_288_length_326_cov_72.803680	pE2022_2
NODE_284_length_716_cov_152.138275	pE2022_2
NODE_253_length_979_cov_39.072521	pE2022_2
NODE_240_length_357_cov_34.733894	pE2022_2
NODE_221_length_211_cov_62.677727	pE2022_2
NODE_21_length_7987_cov_69.463249	pE2022_2
NODE_216_length_1169_cov_49.497860	pE2022_2
NODE_210_length_611_cov_97.237312	pE2022_2
NODE_197_length_269_cov_51.736061	pE2022_2
NODE_189_length_746_cov_63.505363	pE2022_2
NODE_187_length_257_cov_115.603111	pE2022_2
NODE_180_length_455_cov_181.507690	pE2022_2
NODE_155_length_224_cov_28.285715	pE2022_2
NODE_139_length_2219_cov_38.538082	pE2022_2
NODE_131_length_272_cov_59.963234	pE2022_2
NODE_12_length_12122_cov_64.054855	pE2022_2
NODE_127_length_1659_cov_57.412899	pE2022_2
NODE_123_length_1606_cov_188.304489	pE2022_2
NODE_121_length_887_cov_70.163475	pE2022_2
NODE_120_length_496_cov_80.868950	pE2022_2
NODE_115_length_2259_cov_61.239929	pE2022_2
NODE_113_length_276_cov_120.931160	pE2022_2
NODE_112_length_279_cov_144.498215	pE2022_2
NODE_107_length_1268_cov_91.006310	pE2022_2
NODE_83_length_368_cov_112.475540	pE2022_3
NODE_74_length_1951_cov_53.963097	pE2022_3
NODE_44_length_26710_cov_69.528114	pE2022_3
NODE_29_length_1712_cov_72.201515	pE2022_3
NODE_190_length_4035_cov_65.133827	pE2022_3
NODE_23_length_4082_cov_726.789062	pE2022_4
NODE_26_length_1546_cov_840.844116	pE2022_5
NODE_4_length_4074_cov_603.281311	pE35BA_1
NODE_99_length_1078_cov_164.356216	pE35BA_2+3
NODE_98_length_13818_cov_72.213562	pE35BA_2+3
NODE_93_length_2358_cov_73.137405	pE35BA_2+3
NODE_86_length_17235_cov_88.055527	pE35BA_2+3
NODE_84_length_2024_cov_40.924900	pE35BA_2+3
NODE_83_length_381_cov_78.149605	pE35BA_2+3
NODE_81_length_349_cov_799.194824	pE35BA_2+3
NODE_80_length_2472_cov_60.221684	pE35BA_2+3
NODE_75_length_257_cov_82.603111	pE35BA_2+3
NODE_74_length_207_cov_60.318840	pE35BA_2+3
NODE_73_length_237_cov_62.008438	pE35BA_2+3
NODE_71_length_260_cov_74.888458	pE35BA_2+3
NODE_67_length_2905_cov_79.566956	pE35BA_2+3
NODE_65_length_381_cov_66.086617	pE35BA_2+3
NODE_64_length_7059_cov_73.484489	pE35BA_2+3
NODE_62_length_2240_cov_88.008926	pE35BA_2+3
NODE_61_length_11470_cov_76.480995	pE35BA_2+3
NODE_60_length_6830_cov_65.133820	pE35BA_2+3
NODE_5_length_5096_cov_73.738815	pE35BA_2+3
NODE_59_length_5792_cov_88.291779	pE35BA_2+3
NODE_58_length_276_cov_247.710144	pE35BA_2+3
NODE_580_length_216_cov_130.041672	pE35BA_2+3
NODE_569_length_205_cov_86.946342	pE35BA_2+3
NODE_559_length_864_cov_50.766205	pE35BA_2+3
NODE_53_length_4905_cov_56.070541	pE35BA_2+3
NODE_50_length_1111_cov_99.343834	pE35BA_2+3
NODE_49_length_333_cov_91.633636	pE35BA_2+3
NODE_47_length_211_cov_95.853081	pE35BA_2+3
NODE_45_length_6038_cov_72.093575	pE35BA_2+3
NODE_450_length_216_cov_140.870377	pE35BA_2+3
NODE_44_length_3859_cov_42.200050	pE35BA_2+3
NODE_443_length_226_cov_95.203537	pE35BA_2+3
NODE_43_length_4197_cov_73.083633	pE35BA_2+3
NODE_430_length_1265_cov_44.188141	pE35BA_2+3
NODE_42_length_334_cov_73.874252	pE35BA_2+3
NODE_420_length_343_cov_66.466469	pE35BA_2+3
NODE_41_length_1335_cov_300.142334	pE35BA_2+3
NODE_405_length_872_cov_126.558487	pE35BA_2+3
NODE_3_length_2365_cov_74.658775	pE35BA_2+3
NODE_397_length_728_cov_125.212914	pE35BA_2+3
NODE_396_length_228_cov_208.425446	pE35BA_2+3
NODE_387_length_272_cov_64.562500	pE35BA_2+3
NODE_37_length_763_cov_82.288338	pE35BA_2+3
NODE_369_length_281_cov_60.295372	pE35BA_2+3
NODE_359_length_1118_cov_39.915920	pE35BA_2+3
NODE_34_length_246_cov_289.390259	pE35BA_2+3
NODE_33_length_897_cov_76.949829	pE35BA_2+3
NODE_334_length_644_cov_33.107143	pE35BA_2+3
NODE_332_length_456_cov_141.412277	pE35BA_2+3
NODE_32_length_2016_cov_91.367065	pE35BA_2+3
NODE_328_length_224_cov_75.455360	pE35BA_2+3
NODE_323_length_243_cov_131.415634	pE35BA_2+3
NODE_319_length_537_cov_150.975784	pE35BA_2+3
NODE_309_length_225_cov_77.724442	pE35BA_2+3
NODE_29_length_7197_cov_76.673752	pE35BA_2+3
NODE_296_length_696_cov_91.027298	pE35BA_2+3
NODE_290_length_476_cov_43.220589	pE35BA_2+3
NODE_289_length_333_cov_88.246246	pE35BA_2+3
NODE_282_length_627_cov_53.397129	pE35BA_2+3
NODE_275_length_201_cov_74.910446	pE35BA_2+3
NODE_267_length_775_cov_61.042580	pE35BA_2+3
NODE_253_length_653_cov_71.558960	pE35BA_2+3
NODE_248_length_1129_cov_29.676704	pE35BA_2+3
NODE_244_length_454_cov_72.555069	pE35BA_2+3
NODE_23_length_484_cov_300.287201	pE35BA_2+3
NODE_234_length_291_cov_45.075600	pE35BA_2+3
NODE_22_length_291_cov_415.738831	pE35BA_2+3
NODE_229_length_451_cov_87.152992	pE35BA_2+3
NODE_225_length_3120_cov_43.326923	pE35BA_2+3
NODE_223_length_851_cov_122.848412	pE35BA_2+3
NODE_222_length_582_cov_46.362541	pE35BA_2+3
NODE_21_length_582_cov_50.728523	pE35BA_2+3
NODE_217_length_325_cov_111.907692	pE35BA_2+3
NODE_213_length_932_cov_63.607296	pE35BA_2+3
NODE_205_length_249_cov_69.228912	pE35BA_2+3
NODE_200_length_1306_cov_70.964775	pE35BA_2+3
NODE_198_length_349_cov_36.498566	pE35BA_2+3
NODE_193_length_695_cov_75.384171	pE35BA_2+3
NODE_191_length_1293_cov_47.549110	pE35BA_2+3
NODE_18_length_454_cov_203.997803	pE35BA_2+3
NODE_189_length_644_cov_35.094719	pE35BA_2+3
NODE_184_length_523_cov_66.845123	pE35BA_2+3
NODE_177_length_285_cov_67.294739	pE35BA_2+3
NODE_176_length_4606_cov_119.539078	pE35BA_2+3
NODE_174_length_207_cov_65.289856	pE35BA_2+3
NODE_173_length_682_cov_146.457474	pE35BA_2+3
NODE_170_length_495_cov_86.163635	pE35BA_2+3
NODE_167_length_2455_cov_82.275764	pE35BA_2+3
NODE_166_length_249_cov_66.441765	pE35BA_2+3
NODE_165_length_695_cov_73.802879	pE35BA_2+3
NODE_163_length_608_cov_75.828949	pE35BA_2+3
NODE_15_length_15002_cov_79.282829	pE35BA_2+3
NODE_154_length_205_cov_85.199997	pE35BA_2+3
NODE_152_length_764_cov_481.519623	pE35BA_2+3
NODE_151_length_2655_cov_69.687759	pE35BA_2+3
NODE_149_length_420_cov_149.116669	pE35BA_2+3
NODE_144_length_357_cov_73.176468	pE35BA_2+3
NODE_143_length_1395_cov_86.230827	pE35BA_2+3
NODE_140_length_243_cov_115.724281	pE35BA_2+3
NODE_138_length_281_cov_54.213524	pE35BA_2+3
NODE_135_length_504_cov_77.426590	pE35BA_2+3
NODE_128_length_2588_cov_92.803711	pE35BA_2+3
NODE_124_length_788_cov_77.029190	pE35BA_2+3
NODE_117_length_291_cov_55.965637	pE35BA_2+3
NODE_116_length_357_cov_42.123249	pE35BA_2+3
NODE_115_length_1204_cov_79.135384	pE35BA_2+3
NODE_112_length_7599_cov_89.798523	pE35BA_2+3
NODE_110_length_201_cov_157.955231	pE35BA_2+3
NODE_109_length_343_cov_63.247814	pE35BA_2+3
NODE_108_length_6679_cov_58.138046	pE35BA_2+3
NODE_105_length_6311_cov_70.724129	pE35BA_2+3
NODE_9_length_4027_cov_933.696289	pFV9873_1
NODE_45_length_256_cov_2204.609375	pFV9873_2
NODE_15_length_1275_cov_2691.223633	pFV9873_2
NODE_111_length_493_cov_1013.000000	pFV9873_2
NODE_7_length_1903_cov_1382.675293	pFV9873_3
NODE_60_length_447_cov_1462.930664	pFV9873_3
NODE_57_length_219_cov_1427.388184	pFV9873_3
NODE_28_length_1723_cov_1358.157227	pFV9873_3
NODE_280_length_324_cov_1204.040161	pFV9873_3
NODE_99_length_1572_cov_218.814880	pFV9873_4
NODE_69_length_1909_cov_197.111053	pFV9873_4
NODE_33_length_4916_cov_200.518097	pFV9873_4
NODE_29_length_6569_cov_198.912460	pFV9873_4
NODE_22_length_12469_cov_186.233780	pFV9873_4
NODE_18_length_1831_cov_201.085739	pFV9873_4
NODE_155_length_1897_cov_188.600952	pFV9873_4
NODE_150_length_444_cov_197.754501	pFV9873_4
NODE_14_length_1651_cov_212.943665	pFV9873_4
NODE_93_length_2170_cov_47.852074	pFV9873_5
NODE_90_length_2238_cov_102.580429	pFV9873_5
NODE_89_length_3206_cov_86.931694	pFV9873_5
NODE_85_length_2859_cov_67.119621	pFV9873_5
NODE_84_length_7990_cov_102.596367	pFV9873_5
NODE_76_length_10300_cov_72.413010	pFV9873_5
NODE_65_length_3525_cov_107.659004	pFV9873_5
NODE_63_length_3639_cov_92.180817	pFV9873_5
NODE_5_length_5708_cov_76.481781	pFV9873_5
NODE_58_length_5300_cov_86.785851	pFV9873_5
NODE_53_length_10060_cov_71.685089	pFV9873_5
NODE_48_length_7486_cov_89.968338	pFV9873_5
NODE_36_length_2478_cov_230.020584	pFV9873_5
NODE_26_length_4761_cov_112.292587	pFV9873_5
NODE_23_length_3864_cov_55.545547	pFV9873_5
NODE_230_length_243_cov_36.584362	pFV9873_5
NODE_215_length_243_cov_58.460907	pFV9873_5
NODE_205_length_1137_cov_44.549694	pFV9873_5
NODE_16_length_8933_cov_74.573494	pFV9873_5
NODE_166_length_241_cov_97.651451	pFV9873_5
NODE_149_length_453_cov_130.927155	pFV9873_5
NODE_147_length_257_cov_121.011673	pFV9873_5
NODE_120_length_255_cov_136.003922	pFV9873_5
NODE_110_length_723_cov_504.528351	pFV9873_5
NODE_109_length_2339_cov_75.293289	pFV9873_5
NODE_108_length_2004_cov_94.400696	pFV9873_5
NODE_105_length_358_cov_121.575417	pFV9873_5
NODE_103_length_410_cov_371.890259	pFV9873_5
NODE_30_length_2396_cov_806.521729	pFV9873_6
NODE_24_length_2666_cov_756.396118	pFV9873_6
NODE_9_length_4373_cov_66.599358	pE61BA_1
NODE_98_length_168743_cov_38.340866	chr_E61BA
NODE_97_length_6814_cov_34.871147	chr_E61BA
NODE_95_length_2137_cov_39.919514	chr_E61BA
NODE_94_length_2953_cov_26.226889	E61BA_unnasigned
NODE_93_length_201_cov_63.880596	chr_E61BA
NODE_92_length_819_cov_33.556778	chr_E61BA
NODE_8_length_105843_cov_41.384483	chr_E61BA
NODE_87_length_1108_cov_36.170578	chr_E61BA
NODE_86_length_8155_cov_39.383202	chr_E61BA
NODE_85_length_5075_cov_42.849655	pE61BA_4
NODE_84_length_885_cov_42.749153	chr_E61BA
NODE_83_length_1301_cov_40.054573	E61BA_unnasigned
NODE_82_length_1588_cov_36.032745	chr_E61BA
NODE_81_length_10326_cov_30.810091	chr_E61BA
NODE_80_length_328_cov_39.771343	chr_E61BA
NODE_7_length_69081_cov_39.760860	chr_E61BA
NODE_77_length_105550_cov_41.531918	chr_E61BA
NODE_74_length_4171_cov_43.446655	chr_E61BA
NODE_71_length_1255_cov_124.318726	chr_E61BA
NODE_71_length_1255_cov_124.318726	pE61BA_1
NODE_6_length_2799_cov_1954.345093	pE61BA_3
NODE_69_length_15228_cov_45.320396	chr_E61BA
NODE_68_length_5857_cov_51.946560	pE61BA_4
NODE_67_length_7263_cov_67.467300	pE61BA_1
NODE_66_length_8663_cov_41.464157	chr_E61BA
NODE_65_length_3186_cov_47.059010	pE61BA_4
NODE_64_length_6944_cov_39.924107	chr_E61BA
NODE_63_length_3113_cov_362.910706	chr_E61BA
NODE_62_length_4363_cov_43.427460	chr_E61BA
NODE_61_length_665_cov_31.873684	pE61BA_1
NODE_60_length_13979_cov_36.684742	chr_E61BA
NODE_5_length_2561_cov_2365.088623	pE61BA_3
NODE_59_length_5886_cov_69.560822	pE61BA_1
NODE_57_length_975_cov_99.904617	chr_E61BA
NODE_56_length_6133_cov_66.774170	pE61BA_1
NODE_55_length_1043_cov_32.549377	chr_E61BA
NODE_54_length_14429_cov_44.509598	chr_E61BA
NODE_53_length_4585_cov_64.235985	pE61BA_1
NODE_52_length_199693_cov_37.922516	chr_E61BA
NODE_51_length_4112_cov_48.915371	pE61BA_1
NODE_50_length_44030_cov_39.655235	chr_E61BA
NODE_4_length_24413_cov_83.389999	pE61BA_2
NODE_49_length_5095_cov_58.537388	pE61BA_1
NODE_48_length_21791_cov_40.780643	chr_E61BA
NODE_47_length_3059_cov_45.870220	pE61BA_1
NODE_46_length_97366_cov_38.116314	chr_E61BA
NODE_45_length_34636_cov_37.144531	chr_E61BA
NODE_44_length_21630_cov_36.747204	chr_E61BA
NODE_43_length_123897_cov_39.163540	chr_E61BA
NODE_42_length_220853_cov_42.044239	chr_E61BA
NODE_3_length_2604_cov_1207.472778	pE61BA_6
NODE_39_length_15576_cov_68.051300	pE61BA_1
NODE_38_length_6301_cov_77.431358	pE61BA_1
NODE_37_length_41236_cov_46.764091	chr_E61BA
NODE_36_length_198340_cov_39.405773	chr_E61BA
NODE_35_length_30704_cov_59.132198	pE61BA_7
NODE_34_length_5005_cov_67.050346	pE61BA_1
NODE_33_length_39533_cov_64.684570	pE61BA_1
NODE_333_length_210_cov_68.590477	chr_E61BA
NODE_323_length_224_cov_258.870544	chr_E61BA
NODE_316_length_282_cov_100.088654	chr_E61BA
NODE_30_length_14308_cov_40.148239	chr_E61BA
NODE_308_length_244_cov_58.139343	chr_E61BA
NODE_2_length_123234_cov_40.204872	chr_E61BA
NODE_29_length_3332_cov_39.259003	pE61BA_4
NODE_28_length_9679_cov_64.289597	pE61BA_1
NODE_288_length_259_cov_26.459459	chr_E61BA
NODE_282_length_209_cov_135.263153	chr_E61BA
NODE_27_length_1376_cov_243.806686	chr_E61BA
NODE_278_length_243_cov_97.572014	chr_E61BA
NODE_276_length_211_cov_80.232231	chr_E61BA
NODE_272_length_236_cov_69.779663	chr_E61BA
NODE_26_length_2412_cov_1216.403809	pE61BA_6
NODE_25_length_193079_cov_41.039829	chr_E61BA
NODE_259_length_213_cov_41.018780	chr_E61BA
NODE_24_length_16844_cov_65.459869	pE61BA_1
NODE_248_length_1380_cov_26.352175	chr_E61BA
NODE_246_length_16062_cov_37.080002	chr_E61BA
NODE_245_length_372_cov_15.126344	pE61BA_1
NODE_244_length_353_cov_72.311615	chr_E61BA
NODE_243_length_235_cov_45.506382	chr_E61BA
NODE_242_length_319741_cov_39.557255	chr_E61BA
NODE_23_length_27686_cov_41.783031	chr_E61BA
NODE_238_length_1007_cov_33.061569	chr_E61BA
NODE_237_length_2068_cov_45.142166	chr_E61BA
NODE_235_length_33139_cov_37.958992	chr_E61BA
NODE_234_length_664_cov_26.001507	chr_E61BA
NODE_231_length_33753_cov_39.377743	chr_E61BA
NODE_230_length_629_cov_29.033386	chr_E61BA
NODE_22_length_94308_cov_38.902576	chr_E61BA
NODE_227_length_584_cov_28.443493	chr_E61BA
NODE_225_length_294_cov_54.285713	chr_E61BA
NODE_224_length_229671_cov_38.626949	chr_E61BA
NODE_223_length_325_cov_86.861542	chr_E61BA
NODE_222_length_819_cov_38.526253	chr_E61BA
NODE_221_length_249_cov_73.112450	chr_E61BA
NODE_220_length_422988_cov_38.722885	chr_E61BA
NODE_21_length_31416_cov_37.729404	chr_E61BA
NODE_218_length_354_cov_69.596046	chr_E61BA
NODE_217_length_885_cov_43.102825	chr_E61BA
NODE_214_length_319_cov_62.125393	chr_E61BA
NODE_208_length_23142_cov_29.382336	chr_E61BA
NODE_207_length_1345_cov_26.913012	chr_E61BA
NODE_206_length_276_cov_53.061596	chr_E61BA
NODE_202_length_206_cov_57.417477	chr_E61BA
NODE_201_length_8384_cov_43.832897	chr_E61BA
NODE_200_length_215_cov_71.869766	chr_E61BA
NODE_1_length_67082_cov_38.842030	chr_E61BA
NODE_19_length_5933_cov_574.755615	pE61BA_5
NODE_198_length_207_cov_91.855072	chr_E61BA
NODE_197_length_36435_cov_43.400440	chr_E61BA
NODE_195_length_387393_cov_39.060417	chr_E61BA
NODE_194_length_489_cov_79.862984	chr_E61BA
NODE_18_length_633_cov_67.276459	chr_E61BA
NODE_189_length_619_cov_17.234249	pE61BA_4
NODE_188_length_369_cov_67.409218	chr_E61BA
NODE_182_length_291_cov_88.137459	chr_E61BA
NODE_180_length_1883_cov_33.471058	chr_E61BA
NODE_17_length_7050_cov_55.476456	pE61BA_7
NODE_178_length_126657_cov_39.123871	chr_E61BA
NODE_176_length_294_cov_44.765305	chr_E61BA
NODE_175_length_309_cov_123.744339	chr_E61BA
NODE_174_length_207_cov_92.053139	chr_E61BA
NODE_172_length_75460_cov_39.939808	chr_E61BA
NODE_170_length_699_cov_35.409157	chr_E61BA
NODE_16_length_44747_cov_40.530380	chr_E61BA
NODE_169_length_332_cov_76.870483	chr_E61BA
NODE_168_length_248_cov_92.733871	chr_E61BA
NODE_167_length_243_cov_71.666664	chr_E61BA
NODE_165_length_317_cov_96.463722	chr_E61BA
NODE_164_length_479_cov_86.265137	chr_E61BA
NODE_163_length_2696_cov_36.201408	chr_E61BA
NODE_162_length_328_cov_47.045731	chr_E61BA
NODE_161_length_639_cov_67.289513	chr_E61BA
NODE_160_length_327_cov_158.972473	chr_E61BA
NODE_15_length_1201_cov_1072.942505	pE61BA_6
NODE_158_length_426_cov_92.755867	chr_E61BA
NODE_157_length_664_cov_23.635542	chr_E61BA
NODE_155_length_4455_cov_35.022446	chr_E61BA
NODE_153_length_275_cov_108.745453	chr_E61BA
NODE_153_length_275_cov_108.745453	pE61BA_1
NODE_149_length_1224_cov_28.679739	chr_E61BA
NODE_146_length_219_cov_94.698631	chr_E61BA
NODE_145_length_835_cov_27.039520	chr_E61BA
NODE_142_length_245_cov_135.546936	pE61BA_1
NODE_13_length_256076_cov_41.593578	chr_E61BA
NODE_138_length_327_cov_72.920486	chr_E61BA
NODE_135_length_216_cov_92.759262	chr_E61BA
NODE_132_length_4767_cov_31.933710	chr_E61BA
NODE_131_length_1057_cov_84.122040	chr_E61BA
NODE_12_length_549_cov_351.735870	pE61BA_5
NODE_128_length_3332_cov_31.955883	chr_E61BA
NODE_127_length_620_cov_92.977417	chr_E61BA
NODE_126_length_167889_cov_38.960190	chr_E61BA
NODE_125_length_421_cov_106.425179	chr_E61BA
NODE_124_length_828_cov_38.566425	chr_E61BA
NODE_123_length_365_cov_74.254791	chr_E61BA
NODE_11_length_109240_cov_39.188419	chr_E61BA
NODE_118_length_301_cov_126.910301	chr_E61BA
NODE_117_length_51729_cov_43.923931	chr_E61BA
NODE_112_length_547_cov_633.681885	pE61BA_6
NODE_111_length_2760_cov_37.255798	chr_E61BA
NODE_10_length_29744_cov_40.461033	chr_E61BA
NODE_109_length_1242_cov_345.786621	chr_E61BA
NODE_108_length_385_cov_104.929871	chr_E61BA
NODE_104_length_712_cov_183.960678	chr_E61BA
NODE_104_length_712_cov_183.960678	pE61BA_1
NODE_101_length_355759_cov_40.360146	chr_E61BA
NODE_9_length_713531_cov_18.461357	chr_HVH177
NODE_97_length_476_cov_36.983192	chr_HVH177
NODE_92_length_191141_cov_18.487404	chr_HVH177
NODE_8_length_41343_cov_19.063663	chr_HVH177
NODE_86_length_22107_cov_17.110373	chr_HVH177
NODE_85_length_255_cov_22.082354	chr_HVH177
NODE_84_length_134_cov_58.402985	chr_HVH177
NODE_80_length_160_cov_20.662500	chr_HVH177
NODE_77_length_1920_cov_34.559376	chr_HVH177
NODE_76_length_547_cov_38.753201	chr_HVH177
NODE_75_length_480_cov_17.977083	chr_HVH177
NODE_74_length_273_cov_39.047619	chr_HVH177
NODE_6_length_442330_cov_19.810511	chr_HVH177
NODE_68_length_585_cov_16.788034	chr_HVH177
NODE_66_length_160_cov_18.412500	chr_HVH177
NODE_63_length_2990_cov_18.368227	chr_HVH177
NODE_5_length_385448_cov_20.095167	chr_HVH177
NODE_57_length_29747_cov_18.788113	chr_HVH177
NODE_54_length_39539_cov_20.757708	chr_HVH177
NODE_52_length_2769_cov_17.408089	chr_HVH177
NODE_50_length_21518_cov_16.921555	chr_HVH177
NODE_49_length_168_cov_33.535713	chr_HVH177
NODE_47_length_753_cov_14.535192	chr_HVH177
NODE_46_length_175_cov_36.708572	chr_HVH177
NODE_45_length_933542_cov_17.349180	chr_HVH177
NODE_44_length_136524_cov_18.113335	chr_HVH177
NODE_42_length_747_cov_53.562248	chr_HVH177
NODE_40_length_443_cov_55.512417	chr_HVH177
NODE_3_length_123867_cov_18.481258	chr_HVH177
NODE_39_length_190889_cov_20.843914	chr_HVH177
NODE_38_length_109442_cov_18.939814	chr_HVH177
NODE_37_length_46369_cov_17.120770	chr_HVH177
NODE_30_length_4197_cov_18.122707	chr_HVH177
NODE_2_length_145426_cov_20.783953	chr_HVH177
NODE_29_length_3108_cov_130.111008	chr_HVH177
NODE_27_length_266_cov_57.300751	chr_HVH177
NODE_26_length_347_cov_75.847260	chr_HVH177
NODE_25_length_1216_cov_136.527145	chr_HVH177
NODE_24_length_137_cov_107.532845	chr_HVH177
NODE_23_length_137_cov_20.379562	chr_HVH177
NODE_1_length_178077_cov_18.798683	chr_HVH177
NODE_17_length_150_cov_33.439999	chr_HVH177
NODE_15_length_15277_cov_19.221903	chr_HVH177
NODE_14_length_242629_cov_21.122595	chr_HVH177
NODE_149_length_183869_cov_17.210024	chr_HVH177
NODE_141_length_17570_cov_17.323393	chr_HVH177
NODE_13_length_162970_cov_20.197969	chr_HVH177
NODE_137_length_267_cov_33.812733	chr_HVH177
NODE_132_length_76592_cov_17.400524	chr_HVH177
NODE_12_length_152195_cov_17.450613	chr_HVH177
NODE_129_length_1397_cov_13.683608	chr_HVH177
NODE_127_length_149729_cov_20.084532	chr_HVH177
NODE_121_length_191_cov_34.047119	chr_HVH177
NODE_120_length_137_cov_54.058395	chr_HVH177
NODE_11_length_32691_cov_22.193785	chr_HVH177
NODE_119_length_194_cov_32.453609	chr_HVH177
NODE_118_length_2796_cov_17.168455	chr_HVH177
NODE_117_length_1068_cov_41.033707	chr_HVH177
NODE_116_length_299_cov_14.200669	chr_HVH177
NODE_115_length_160_cov_35.456249	chr_HVH177
NODE_110_length_139_cov_38.208633	chr_HVH177
NODE_10_length_129428_cov_18.718870	chr_HVH177
NODE_109_length_197_cov_39.776649	chr_HVH177
NODE_107_length_4955_cov_19.123108	chr_HVH177
NODE_103_length_129_cov_68.666664	chr_HVH177
NODE_101_length_255_cov_26.160784	chr_HVH177
NODE_100_length_949_cov_34.287670	chr_HVH177
NODE_7_length_7541_cov_12.929187	pHVH177_1
NODE_60_length_5267_cov_14.260489	pHVH177_1
NODE_4_length_65509_cov_14.264009	pHVH177_1
NODE_9_length_319664_cov_30.189512	chr_BIDMC20B
NODE_97_length_32608_cov_24.937807	chr_BIDMC20B
NODE_95_length_5956_cov_24.032907	chr_BIDMC20B
NODE_94_length_21078_cov_33.464703	chr_BIDMC20B
NODE_91_length_1799_cov_76.058922	chr_BIDMC20B
NODE_90_length_326_cov_93.423309	chr_BIDMC20B
NODE_8_length_187545_cov_32.018429	chr_BIDMC20B
NODE_89_length_32326_cov_39.113529	chr_BIDMC20B
NODE_88_length_25637_cov_35.036121	chr_BIDMC20B
NODE_86_length_263_cov_33.463879	chr_BIDMC20B
NODE_84_length_121_cov_101.876030	chr_BIDMC20B
NODE_83_length_263_cov_30.752851	chr_BIDMC20B
NODE_82_length_455_cov_53.632969	chr_BIDMC20B
NODE_81_length_220_cov_26.968182	chr_BIDMC20B
NODE_80_length_220_cov_31.590910	chr_BIDMC20B
NODE_7_length_308110_cov_32.654049	chr_BIDMC20B
NODE_79_length_265_cov_65.064148	chr_BIDMC20B
NODE_78_length_941_cov_70.808716	chr_BIDMC20B
NODE_75_length_109271_cov_36.030365	chr_BIDMC20B
NODE_70_length_32783_cov_37.654942	chr_BIDMC20B
NODE_68_length_68582_cov_30.868376	chr_BIDMC20B
NODE_66_length_190898_cov_37.002018	chr_BIDMC20B
NODE_64_length_8597_cov_32.704548	chr_BIDMC20B
NODE_63_length_30082_cov_31.867495	chr_BIDMC20B
NODE_62_length_209710_cov_37.796032	chr_BIDMC20B
NODE_60_length_162960_cov_36.567852	chr_BIDMC20B
NODE_59_length_45349_cov_37.616707	chr_BIDMC20B
NODE_58_length_835_cov_78.719757	chr_BIDMC20B
NODE_57_length_6309_cov_39.261055	chr_BIDMC20B
NODE_56_length_120_cov_66.866669	chr_BIDMC20B
NODE_51_length_4205_cov_36.217598	chr_BIDMC20B
NODE_4_length_197_cov_68.680206	chr_BIDMC20B
NODE_48_length_1637_cov_263.985962	chr_BIDMC20B
NODE_45_length_1195_cov_249.748123	chr_BIDMC20B
NODE_43_length_266_cov_121.522560	chr_BIDMC20B
NODE_42_length_355_cov_165.188736	chr_BIDMC20B
NODE_41_length_1208_cov_256.544708	chr_BIDMC20B
NODE_40_length_127_cov_70.086617	chr_BIDMC20B
NODE_3_length_179285_cov_35.612507	chr_BIDMC20B
NODE_39_length_145_cov_194.124146	chr_BIDMC20B
NODE_30_length_209252_cov_32.599842	chr_BIDMC20B
NODE_2_length_10405_cov_58.326767	chr_BIDMC20B
NODE_23_length_41346_cov_37.734146	chr_BIDMC20B
NODE_22_length_29755_cov_34.586185	chr_BIDMC20B
NODE_1_length_226300_cov_35.433434	chr_BIDMC20B
NODE_19_length_150_cov_73.793335	chr_BIDMC20B
NODE_190_length_168_cov_107.130951	chr_BIDMC20B
NODE_18_length_387400_cov_32.532944	chr_BIDMC20B
NODE_181_length_247_cov_81.854248	chr_BIDMC20B
NODE_180_length_263_cov_74.209122	chr_BIDMC20B
NODE_17_length_105921_cov_34.481274	chr_BIDMC20B
NODE_16_length_159071_cov_36.193039	chr_BIDMC20B
NODE_166_length_198_cov_66.444443	chr_BIDMC20B
NODE_162_length_422_cov_76.225121	chr_BIDMC20B
NODE_15_length_377658_cov_31.760675	chr_BIDMC20B
NODE_157_length_153_cov_66.784317	chr_BIDMC20B
NODE_153_length_219_cov_79.753426	chr_BIDMC20B
NODE_14_length_242636_cov_38.010777	chr_BIDMC20B
NODE_144_length_210_cov_65.128571	chr_BIDMC20B
NODE_141_length_149_cov_71.208054	chr_BIDMC20B
NODE_138_length_2493_cov_158.385483	chr_BIDMC20B
NODE_137_length_219_cov_97.506851	chr_BIDMC20B
NODE_136_length_687_cov_354.997101	chr_BIDMC20B
NODE_134_length_251_cov_70.370522	chr_BIDMC20B
NODE_131_length_189_cov_82.248680	chr_BIDMC20B
NODE_129_length_67967_cov_31.821457	chr_BIDMC20B
NODE_128_length_1343_cov_62.548027	chr_BIDMC20B
NODE_123_length_155_cov_70.258064	chr_BIDMC20B
NODE_122_length_131_cov_73.458015	chr_BIDMC20B
NODE_121_length_301175_cov_31.987387	chr_BIDMC20B
NODE_120_length_76521_cov_31.217155	chr_BIDMC20B
NODE_11_length_269537_cov_32.320927	chr_BIDMC20B
NODE_118_length_804_cov_79.369400	chr_BIDMC20B
NODE_117_length_2442_cov_132.339066	chr_BIDMC20B
NODE_116_length_534_cov_55.739700	chr_BIDMC20B
NODE_115_length_202814_cov_37.261890	chr_BIDMC20B
NODE_114_length_307_cov_33.130295	chr_BIDMC20B
NODE_112_length_1195_cov_27.497070	chr_BIDMC20B
NODE_111_length_60756_cov_28.929785	chr_BIDMC20B
NODE_110_length_881_cov_86.516457	chr_BIDMC20B
NODE_10_length_123869_cov_35.057091	chr_BIDMC20B
NODE_109_length_1146_cov_30.081152	chr_BIDMC20B
NODE_108_length_12117_cov_41.808781	chr_BIDMC20B
NODE_105_length_14596_cov_30.894972	chr_BIDMC20B
NODE_104_length_1703_cov_73.300644	chr_BIDMC20B
NODE_103_length_13733_cov_36.303940	chr_BIDMC20B
NODE_102_length_111229_cov_30.776957	chr_BIDMC20B
NODE_100_length_15284_cov_39.787819	chr_BIDMC20B
NODE_99_length_10097_cov_45.801525	pBIDMC20B_1
NODE_98_length_8914_cov_40.343506	pBIDMC20B_1
NODE_96_length_17760_cov_36.034515	pBIDMC20B_1
NODE_93_length_8027_cov_57.912918	pBIDMC20B_1
NODE_72_length_20741_cov_42.956463	pBIDMC20B_1
NODE_71_length_8355_cov_52.759544	pBIDMC20B_1
NODE_6_length_14522_cov_47.818069	pBIDMC20B_1
NODE_67_length_13832_cov_55.265255	pBIDMC20B_1
NODE_155_length_262_cov_67.918602	pBIDMC20B_1
NODE_13_length_15481_cov_50.014599	pBIDMC20B_1
NODE_137_length_219_cov_97.506851	pBIDMC20B_1
NODE_136_length_687_cov_354.997101	pBIDMC20B_1
NODE_117_length_2442_cov_132.339066	pBIDMC20B_1
NODE_116_length_534_cov_55.739700	pBIDMC20B_1
NODE_106_length_355_cov_55.098591	pBIDMC20B_1
NODE_101_length_4861_cov_49.731743	pBIDMC20B_1
NODE_65_length_109056_cov_25.236355	pBIDMC20B_2
NODE_9_length_123869_cov_36.845119	chr_BIDMC38
NODE_99_length_130_cov_68.161537	chr_BIDMC38
NODE_98_length_146_cov_76.075340	chr_BIDMC38
NODE_97_length_681_cov_237.781204	chr_BIDMC38
NODE_96_length_190898_cov_36.714764	chr_BIDMC38
NODE_95_length_337_cov_65.418396	chr_BIDMC38
NODE_94_length_1258_cov_58.907791	chr_BIDMC38
NODE_90_length_149_cov_65.476509	chr_BIDMC38
NODE_8_length_867_cov_78.808533	chr_BIDMC38
NODE_89_length_1637_cov_254.324982	chr_BIDMC38
NODE_86_length_804_cov_81.895523	chr_BIDMC38
NODE_82_length_2372_cov_251.955307	chr_BIDMC38
NODE_80_length_116509_cov_33.432835	chr_BIDMC38
NODE_77_length_429_cov_70.484848	chr_BIDMC38
NODE_75_length_376_cov_84.779259	chr_BIDMC38
NODE_74_length_316_cov_92.199364	chr_BIDMC38
NODE_72_length_170_cov_86.952942	chr_BIDMC38
NODE_71_length_109636_cov_41.899395	chr_BIDMC38
NODE_6_length_340513_cov_37.049599	chr_BIDMC38
NODE_69_length_37442_cov_39.461246	chr_BIDMC38
NODE_66_length_977_cov_86.111565	chr_BIDMC38
NODE_65_length_137_cov_52.204380	chr_BIDMC38
NODE_64_length_157_cov_86.579620	chr_BIDMC38
NODE_61_length_1353_cov_74.110863	chr_BIDMC38
NODE_60_length_1809_cov_102.561638	chr_BIDMC38
NODE_5_length_91075_cov_33.352730	chr_BIDMC38
NODE_53_length_1161_cov_90.275627	chr_BIDMC38
NODE_50_length_150_cov_71.853333	chr_BIDMC38
NODE_4_length_2495_cov_160.676956	chr_BIDMC38
NODE_49_length_1397_cov_30.150322	chr_BIDMC38
NODE_47_length_229742_cov_31.048937	chr_BIDMC38
NODE_46_length_159025_cov_35.415474	chr_BIDMC38
NODE_44_length_282240_cov_33.476059	chr_BIDMC38
NODE_43_length_209375_cov_34.367771	chr_BIDMC38
NODE_40_length_137875_cov_31.918978	chr_BIDMC38
NODE_3_length_162959_cov_39.123558	chr_BIDMC38
NODE_39_length_39642_cov_33.549015	chr_BIDMC38
NODE_36_length_171_cov_253.900589	chr_BIDMC38
NODE_35_length_118_cov_113.610168	chr_BIDMC38
NODE_30_length_298_cov_270.067108	chr_BIDMC38
NODE_2_length_242455_cov_38.701103	chr_BIDMC38
NODE_28_length_181915_cov_39.893776	chr_BIDMC38
NODE_26_length_24922_cov_35.799335	chr_BIDMC38
NODE_25_length_178617_cov_38.778572	chr_BIDMC38
NODE_236_length_451_cov_88.465630	chr_BIDMC38
NODE_234_length_189_cov_80.751320	chr_BIDMC38
NODE_22_length_29755_cov_35.065231	chr_BIDMC38
NODE_227_length_210_cov_76.114288	chr_BIDMC38
NODE_222_length_121_cov_88.289253	chr_BIDMC38
NODE_221_length_455_cov_57.956043	chr_BIDMC38
NODE_220_length_220_cov_32.686363	chr_BIDMC38
NODE_219_length_265_cov_67.724525	chr_BIDMC38
NODE_207_length_155816_cov_38.390163	chr_BIDMC38
NODE_1_length_29872_cov_35.684891	chr_BIDMC38
NODE_19_length_109253_cov_38.752373	chr_BIDMC38
NODE_198_length_845_cov_33.556213	chr_BIDMC38
NODE_196_length_220_cov_23.068182	chr_BIDMC38
NODE_18_length_319664_cov_27.718292	chr_BIDMC38
NODE_189_length_4511_cov_28.641987	chr_BIDMC38
NODE_183_length_246_cov_78.016258	chr_BIDMC38
NODE_179_length_111451_cov_31.837641	chr_BIDMC38
NODE_177_length_210_cov_62.542858	chr_BIDMC38
NODE_171_length_377449_cov_33.587074	chr_BIDMC38
NODE_165_length_155_cov_85.535484	chr_BIDMC38
NODE_163_length_6087_cov_29.672581	chr_BIDMC38
NODE_162_length_627_cov_62.936203	chr_BIDMC38
NODE_160_length_1261_cov_28.242664	chr_BIDMC38
NODE_15_length_90329_cov_30.539959	chr_BIDMC38
NODE_158_length_11463_cov_50.484863	chr_BIDMC38
NODE_156_length_38523_cov_30.138878	chr_BIDMC38
NODE_151_length_170_cov_71.588234	chr_BIDMC38
NODE_150_length_153_cov_68.333336	chr_BIDMC38
NODE_14_length_33020_cov_41.905846	chr_BIDMC38
NODE_147_length_27548_cov_31.143204	chr_BIDMC38
NODE_143_length_262020_cov_31.687458	chr_BIDMC38
NODE_142_length_941_cov_65.783211	chr_BIDMC38
NODE_13_length_2609_cov_206.793030	chr_BIDMC38
NODE_139_length_4205_cov_34.359097	chr_BIDMC38
NODE_135_length_120_cov_82.366669	chr_BIDMC38
NODE_133_length_181_cov_30.546961	chr_BIDMC38
NODE_132_length_180_cov_77.905556	chr_BIDMC38
NODE_12_length_308027_cov_36.934357	chr_BIDMC38
NODE_127_length_145_cov_180.668961	chr_BIDMC38
NODE_124_length_266_cov_111.857140	chr_BIDMC38
NODE_11_length_15284_cov_38.383801	chr_BIDMC38
NODE_116_length_355_cov_151.160568	chr_BIDMC38
NODE_112_length_1195_cov_241.128876	chr_BIDMC38
NODE_106_length_436_cov_271.777527	chr_BIDMC38
NODE_105_length_32783_cov_37.048042	chr_BIDMC38
NODE_104_length_41346_cov_35.242950	chr_BIDMC38
NODE_103_length_76948_cov_29.512983	chr_BIDMC38
NODE_102_length_95161_cov_31.839777	chr_BIDMC38
NODE_101_length_146_cov_66.527397	chr_BIDMC38
NODE_62_length_4725_cov_114.557037	pBIDMC38_1
NODE_181_length_244_cov_268.118866	pBIDMC38_1
NODE_173_length_433_cov_105.117783	pBIDMC38_1
NODE_161_length_433_cov_126.087761	pBIDMC38_1
NODE_149_length_247_cov_126.152863	pBIDMC38_1
NODE_146_length_247_cov_125.210190	pBIDMC38_1
NODE_107_length_4991_cov_120.823883	pBIDMC38_1
NODE_169_length_5167_cov_133.581573	pBIDMC38_2
NODE_148_length_1552_cov_94.910439	pBIDMC38_3
NODE_41_length_4066_cov_47.356617	pBIDMC38_4
NODE_82_length_2372_cov_251.955307	pBIDMC38_5
NODE_7_length_10213_cov_51.804173	pBIDMC38_5
NODE_45_length_117_cov_94.675217	pBIDMC38_5
NODE_37_length_11169_cov_49.200466	pBIDMC38_5
NODE_36_length_171_cov_253.900589	pBIDMC38_5
NODE_33_length_133_cov_114.902252	pBIDMC38_5
NODE_30_length_298_cov_270.067108	pBIDMC38_5
NODE_27_length_19971_cov_44.435230	pBIDMC38_5
NODE_24_length_14985_cov_48.946014	pBIDMC38_5
NODE_21_length_14394_cov_47.912743	pBIDMC38_5
NODE_17_length_22733_cov_50.498352	pBIDMC38_5
NODE_172_length_295_cov_57.898304	pBIDMC38_5
NODE_170_length_190_cov_47.242104	pBIDMC38_5
NODE_16_length_7551_cov_52.067940	pBIDMC38_5
NODE_155_length_591_cov_250.874786	pBIDMC38_5
NODE_10_length_8026_cov_52.167206	pBIDMC38_5
NODE_108_length_9059_cov_47.414284	pBIDMC38_5
NODE_96_length_949_cov_64.561646	chr_BWH24
NODE_94_length_212_cov_23.754717	chr_BWH24
NODE_92_length_62214_cov_38.050213	chr_BWH24
NODE_90_length_170607_cov_34.284489	chr_BWH24
NODE_87_length_192056_cov_32.419300	chr_BWH24
NODE_84_length_109263_cov_36.943539	chr_BWH24
NODE_7_length_189_cov_68.359787	chr_BWH24
NODE_77_length_119_cov_99.823532	chr_BWH24
NODE_74_length_347_cov_156.276657	chr_BWH24
NODE_71_length_4197_cov_35.120564	chr_BWH24
NODE_6_length_54115_cov_35.085690	chr_BWH24
NODE_68_length_2450_cov_127.604492	chr_BWH24
NODE_67_length_32318_cov_37.457363	chr_BWH24
NODE_65_length_5948_cov_20.484701	chr_BWH24
NODE_64_length_889_cov_83.892014	chr_BWH24
NODE_62_length_247_cov_79.582993	chr_BWH24
NODE_61_length_255_cov_73.811768	chr_BWH24
NODE_58_length_13725_cov_34.188488	chr_BWH24
NODE_56_length_21087_cov_30.170816	chr_BWH24
NODE_53_length_319677_cov_26.704082	chr_BWH24
NODE_52_length_13824_cov_57.123844	chr_BWH24
NODE_4_length_144535_cov_27.033680	chr_BWH24
NODE_49_length_117755_cov_36.042290	chr_BWH24
NODE_48_length_32775_cov_37.641678	chr_BWH24
NODE_47_length_190890_cov_37.094616	chr_BWH24
NODE_46_length_301054_cov_29.347572	chr_BWH24
NODE_45_length_187021_cov_28.192299	chr_BWH24
NODE_44_length_68035_cov_28.965120	chr_BWH24
NODE_43_length_159138_cov_34.832920	chr_BWH24
NODE_42_length_86857_cov_39.123386	chr_BWH24
NODE_41_length_69274_cov_29.639532	chr_BWH24
NODE_40_length_29747_cov_35.204525	chr_BWH24
NODE_39_length_387417_cov_30.183895	chr_BWH24
NODE_38_length_1169_cov_84.165955	chr_BWH24
NODE_37_length_120_cov_66.441666	chr_BWH24
NODE_36_length_173_cov_25.780346	chr_BWH24
NODE_34_length_202_cov_85.420792	chr_BWH24
NODE_33_length_266_cov_112.928574	chr_BWH24
NODE_32_length_1216_cov_245.119247	chr_BWH24
NODE_2_length_202806_cov_35.788368	chr_BWH24
NODE_27_length_137_cov_157.350372	chr_BWH24
NODE_23_length_41338_cov_35.110260	chr_BWH24
NODE_22_length_150_cov_77.120003	chr_BWH24
NODE_21_length_29387_cov_36.241806	chr_BWH24
NODE_20_length_105846_cov_32.800709	chr_BWH24
NODE_1_length_226191_cov_34.595272	chr_BWH24
NODE_19_length_123861_cov_36.261044	chr_BWH24
NODE_198_length_212_cov_33.570755	chr_BWH24
NODE_197_length_463_cov_54.663067	chr_BWH24
NODE_196_length_129_cov_92.472870	chr_BWH24
NODE_195_length_273_cov_62.388279	chr_BWH24
NODE_18_length_269550_cov_30.968815	chr_BWH24
NODE_17_length_715714_cov_31.057489	chr_BWH24
NODE_170_length_176_cov_108.522728	chr_BWH24
NODE_16_length_42047_cov_34.892429	chr_BWH24
NODE_163_length_1350_cov_24.645185	chr_BWH24
NODE_15_length_103754_cov_37.653027	chr_BWH24
NODE_159_length_837_cov_35.248508	chr_BWH24
NODE_154_length_259_cov_69.826256	chr_BWH24
NODE_148_length_123_cov_73.504066	chr_BWH24
NODE_147_length_430_cov_73.481392	chr_BWH24
NODE_146_length_139_cov_57.920864	chr_BWH24
NODE_13_length_68574_cov_28.229635	chr_BWH24
NODE_139_length_462_cov_69.588745	chr_BWH24
NODE_138_length_141_cov_67.964539	chr_BWH24
NODE_133_length_149_cov_60.912750	chr_BWH24
NODE_131_length_218_cov_60.417431	chr_BWH24
NODE_12_length_3041_cov_238.679382	chr_BWH24
NODE_127_length_299_cov_26.501673	chr_BWH24
NODE_125_length_338_cov_63.961540	chr_BWH24
NODE_122_length_1807_cov_68.510788	chr_BWH24
NODE_11_length_242628_cov_38.309471	chr_BWH24
NODE_119_length_2501_cov_142.121552	chr_BWH24
NODE_118_length_695_cov_414.071930	chr_BWH24
NODE_115_length_1351_cov_59.162102	chr_BWH24
NODE_108_length_76514_cov_27.463823	chr_BWH24
NODE_107_length_17057_cov_32.280472	chr_BWH24
NODE_104_length_1138_cov_29.005272	chr_BWH24
NODE_102_length_6301_cov_37.761150	chr_BWH24
NODE_101_length_254_cov_76.893700	chr_BWH24
NODE_9_length_15275_cov_60.341080	pBWH24_1
NODE_93_length_1433_cov_48.199581	pBWH24_1
NODE_91_length_11681_cov_74.820305	pBWH24_1
NODE_8_length_189_cov_60.693123	pBWH24_1
NODE_68_length_2450_cov_127.604492	pBWH24_1
NODE_5_length_10404_cov_61.296616	pBWH24_1
NODE_3_length_14756_cov_56.819328	pBWH24_1
NODE_145_length_271_cov_65.457565	pBWH24_1
NODE_124_length_1880_cov_58.032978	pBWH24_1
NODE_123_length_2887_cov_52.299965	pBWH24_1
NODE_121_length_4835_cov_58.780766	pBWH24_1
NODE_118_length_695_cov_414.071930	pBWH24_1
NODE_116_length_8019_cov_60.358646	pBWH24_1
NODE_114_length_15473_cov_54.996510	pBWH24_1
NODE_113_length_1282_cov_121.604523	pBWH24_1
NODE_112_length_10089_cov_55.901478	pBWH24_1
NODE_111_length_425_cov_476.597656	pBWH24_1
NODE_110_length_5047_cov_431.223694	pBWH24_1
NODE_109_length_5683_cov_54.781628	pBWH24_1
NODE_106_length_5185_cov_57.577820	pBWH24_1
NODE_105_length_3338_cov_52.414921	pBWH24_1
NODE_103_length_271_cov_38.365314	pBWH24_1
NODE_14_length_109057_cov_23.891708	pBWH24_2
NODE_10_length_35177_cov_23.918015	pBWH24_3
NODE_132_length_25004_cov_22.515198	pBWH24_3

## Sheet: MOBQu
Cluster	Ref Gene	Annotation	our	refs	all	pBIDMC38_4	pE2022_4	pE35BA_1	pFV9873_1	pEC08_3	pEC08_4	pEC147_4	pEC29_1	pEC299_2	pIGWZ12	pMG828_2	pSD4	pSE11_6	pSMS35_4
7	pMG828_2|1	Putative uncharacterized protein n=1 Tax=Escherichia coli MS 21-1 RepID=D8A0V8_ECOLX	4	10	14	1	1	1	1	1	1	1	1	1	1	1	1	1	1
0	pEC08_4|1	Putative uncharacterized protein n=1 Tax=Escherichia coli SE11 RepID=B6ICU0_ECOSE	2	10	12	0	1	1	0	1	1	1	1	1	1	1	1	1	1
3	pBIDMC38_4|1	Initiator RepB protein n=1 Tax=Escherichia coli MS 196-1 RepID=D8BQY5_ECOLX	4	8	12	1	1	1	1	0	1	0	1	1	1	1	1	1	1
4	pEC08_3|0	Initiator RepB protein n=1 Tax=Escherichia coli MS 175-1 RepID=D8AWQ9_ECOLX	0	2	2	0	0	0	0	1	0	1	0	0	0	0	0	0	0
1	pFV9873_1|3	Putative uncharacterized protein n=1 Tax=Escherichia coli SE11 RepID=B6ICU0_ECOSE	1	0	1	0	0	0	1	0	0	0	0	0	0	0	0	0	0
2	pBIDMC38_4|0	Putative uncharacterized protein n=1 Tax=Escherichia coli SE11 RepID=B6ICU0_ECOSE	1	0	1	1	0	0	0	0	0	0	0	0	0	0	0	0	0
5	pBIDMC38_4|3	MobA/MobL family protein (Fragment) n=1 Tax=Escherichia coli MS 198-1 RepID=D7X1M2_ECOLX	1	0	1	1	0	0	0	0	0	0	0	0	0	0	0	0	0
6	pFV9873_1|0	Putative uncharacterized protein (Fragment) n=1 Tax=Escherichia coli MS 69-1 RepID=D7Z782_ECOLX	1	0	1	0	0	0	1	0	0	0	0	0	0	0	0	0	0
8	pEC299_2|3	Hypothetical protein (no blast hit found)	0	1	1	0	0	0	0	0	0	0	0	1	0	0	0	0	0
9	pE35BA_1|1	Hypothetical protein (no blast hit found)	1	0	1	0	0	1	0	0	0	0	0	0	0	0	0	0	0
10	pE35BA_1|5	Hypothetical protein (no blast hit found)	1	0	1	0	0	1	0	0	0	0	0	0	0	0	0	0	0
11	pE35BA_1|0	Hypothetical protein (no blast hit found)	1	0	1	0	0	1	0	0	0	0	0	0	0	0	0	0	0

## Sheet: MOBQ12
Cluster	Ref Gene	Annotation	our	refs	all	pBIDMC38_2	pE61BA_3	pFV9873_6	pJJ1886_2	pASL01a	pCE10B	pChi7122_4	pCROD3	pEC08_6	pEC299_3	pIGJC156	pKPHS4	pMG828_4	pP
7	pChi7122_4|1	Rep n=1 Tax=Salmonella enterica subsp. enterica serovar Hadar str. RI_05P066 RepID=B5Q1B6_SALHA	2	10	12	1	0	0	1	1	1	1	1	1	1	1	1	1	1
33	pASL01a|13	Predicted protein n=2 Tax=Escherichia RepID=C1NH22_9ESCH	4	7	11	1	1	1	1	1	1	0	0	1	1	1	1	1	0
9	pIGJC156|3	MobA/MobL family protein (Fragment) n=1 Tax=Escherichia coli MS 21-1 RepID=D8A0U0_ECOLX	4	6	10	1	1	1	1	0	1	0	0	1	1	1	1	1	0
22	pBIDMC38_2|1	Putative uncharacterized protein n=1 Tax=Escherichia sp. 1_1_43 RepID=C1NH20_9ESCH	2	6	8	1	0	0	1	0	1	0	0	1	1	1	1	1	0
31	pBIDMC38_2|5	hypothetical protein EscherichiacoliO157EcO_21956 n=1 Tax=Escherichia coli O157:H7 str. FRIK966 RepID=UPI0001BCF31A	3	3	6	1	0	1	1	0	1	0	0	1	1	0	0	0	0
23	pChi7122_4|2	Putative uncharacterized protein n=1 Tax=Escherichia coli MS 21-1 RepID=D8A604_ECOLX	0	3	3	0	0	0	0	0	0	1	1	0	0	0	0	0	1
1	pChi7122_4|0	MobA/MobL family protein n=2 Tax=Salmonella enterica subsp. enterica RepID=B5Q1B5_SALHA	0	2	2	0	0	0	0	0	0	1	0	0	0	0	0	0	1
28	pFV9873_6|7	Replication protein (Fragment) n=1 Tax=Escherichia sp. 3_2_53FAA RepID=C1HUM7_9ESCH	2	0	2	0	1	1	0	0	0	0	0	0	0	0	0	0	0
41	pE61BA_3|3	Putative uncharacterized protein n=1 Tax=Escherichia sp. 3_2_53FAA RepID=C1HUM1_9ESCH	2	0	2	0	1	1	0	0	0	0	0	0	0	0	0	0	0
42	pE61BA_3|7	Putative uncharacterized protein n=1 Tax=Escherichia sp. 3_2_53FAA RepID=C1HUM1_9ESCH	2	0	2	0	1	1	0	0	0	0	0	0	0	0	0	0	0
52	pCE10B|0	Hypothetical protein (no blast hit found)	0	2	2	0	0	0	0	0	1	0	0	0	0	1	0	0	0
0	pASL01a|9	Transposase TnpA, Tn21 n=1 Tax=Escherichia coli UMN026 RepID=B7NGL1_ECOLU	0	1	1	0	0	0	0	1	0	0	0	0	0	0	0	0	0
2	pMG828_4|1	Putative NADH oxidase n=1 Tax=Escherichia coli RepID=A0A1L8_ECOLX	0	1	1	0	0	0	0	0	0	0	0	0	0	0	0	1	0
3	pASL01a|20	MerA n=21 Tax=root RepID=Q93UN8_ECOLX	0	1	1	0	0	0	0	1	0	0	0	0	0	0	0	0	0
4	pCROD3|0	Putative plasmid mobilisation protein n=1 Tax=Citrobacter rodentium ICC168 RepID=D2TVE6_CITRI	0	1	1	0	0	0	0	0	0	0	1	0	0	0	0	0	0
5	pASL01a|24	integrase core domain n=8 Tax=Enterobacteriaceae RepID=A6TIM0_KLEP7	0	1	1	0	0	0	0	1	0	0	0	0	0	0	0	0	0
6	pE61BA_3|2	Colicin-Ib n=1 Tax=Yersinia ruckeri ATCC 29473 RepID=C4UNU9_YERRU	1	0	1	0	1	0	0	0	0	0	0	0	0	0	0	0	0
8	pASL01a|6	Integrase/recombinase n=54 Tax=root RepID=INT2_ECOLX	0	1	1	0	0	0	0	1	0	0	0	0	0	0	0	0	0
10	pASL01a|29	Replication protein C n=10 Tax=Enterobacteriaceae RepID=C8UQP2_ECO1A	0	1	1	0	0	0	0	1	0	0	0	0	0	0	0	0	0
11	pASL01a|26	Aminoglycoside 6''-phosphotransferase n=44 Tax=root RepID=Q7ATJ6_ECOLX	0	1	1	0	0	0	0	1	0	0	0	0	0	0	0	0	0
12	pASL01a|28	Dihydropteroate synthase protein Sul2 n=12 Tax=Bacteria RepID=B7JCH4_ECOLX	0	1	1	0	0	0	0	1	0	0	0	0	0	0	0	0	0
13	pASL01a|3	Dihydropteroate synthase n=1 Tax=Pseudomonas aeruginosa RepID=B0CN71_PSEAE	0	1	1	0	0	0	0	1	0	0	0	0	0	0	0	0	0
14	pASL01a|2	TnpA_rve n=1 Tax=Salmonella enterica subsp. enterica serovar Choleraesuis RepID=A9QNV8_SALET	0	1	1	0	0	0	0	1	0	0	0	0	0	0	0	0	0
15	pASL01a|23	Urf2 n=1 Tax=Salmonella enterica subsp. enterica serovar Choleraesuis RepID=A9QNV1_SALET	0	1	1	0	0	0	0	1	0	0	0	0	0	0	0	0	0
16	pASL01a|30	Regulatory protein repA n=5 Tax=Bacteria RepID=REPJ_ECOLX	0	1	1	0	0	0	0	1	0	0	0	0	0	0	0	0	0
17	pASL01a|27	Aminoglycoside resistance protein StrA n=9 Tax=Bacteria RepID=B7JCH6_ECOLX	0	1	1	0	0	0	0	1	0	0	0	0	0	0	0	0	0
18	pASL01a|11	Hypothetical protein (no blast hit found)	0	1	1	0	0	0	0	1	0	0	0	0	0	0	0	0	0
19	pE61BA_3|4	Plasmid replication protein n=1 Tax=Citrobacter rodentium ICC168 RepID=D2TVE7_CITRI	1	0	1	0	1	0	0	0	0	0	0	0	0	0	0	0	0
20	pASL01a|8	Transposon Tn21 resolvase n=23 Tax=root RepID=TNR2_ECOLX	0	1	1	0	0	0	0	1	0	0	0	0	0	0	0	0	0
21	pASL01a|5	Dihydrofolate reductase-like protein n=1 Tax=Escherichia coli RepID=B8X162_ECOLX	0	1	1	0	0	0	0	1	0	0	0	0	0	0	0	0	0
24	pASL01a|0	TEM-169 beta-lactamase n=1 Tax=mixed culture bacterium PI_gF3SD01_11 RepID=C8C179_9BACT	0	1	1	0	0	0	0	1	0	0	0	0	0	0	0	0	0
25	pFV9873_6|0	Rep protein n=2 Tax=Escherichia RepID=C1NH23_9ESCH	1	0	1	0	0	1	0	0	0	0	0	0	0	0	0	0	0
26	pASL01a|19	Mercuric resistance protein MerC n=13 Tax=root RepID=Q0ZKU6_ECOLX	0	1	1	0	0	0	0	1	0	0	0	0	0	0	0	0	0
27	pASL01a|16	Mercuric resistance operon regulatory protein n=23 Tax=root RepID=MERR_SALTI	0	1	1	0	0	0	0	1	0	0	0	0	0	0	0	0	0
29	pASL01a|1	Putative uncharacterized protein (Fragment) n=1 Tax=Escherichia coli MS 84-1 RepID=D7XPK1_ECOLX	0	1	1	0	0	0	0	1	0	0	0	0	0	0	0	0	0
30	pMG828_4|0	Putative uncharacterized protein n=1 Tax=Escherichia coli MS 21-1 RepID=D8A0V0_ECOLX	0	1	1	0	0	0	0	0	0	0	0	0	0	0	0	1	0
32	pASL01a|17	Predicted protein n=3 Tax=cellular organisms RepID=B9NF83_POPTR	0	1	1	0	0	0	0	1	0	0	0	0	0	0	0	0	0
34	pASL01a|15	Putative uncharacterized protein n=1 Tax=Escherichia sp. 1_1_43 RepID=C1NH20_9ESCH	0	1	1	0	0	0	0	1	0	0	0	0	0	0	0	0	0
35	pASL01a|21	MerD n=24 Tax=root RepID=Q7BT53_ECOLX	0	1	1	0	0	0	0	1	0	0	0	0	0	0	0	0	0
36	pASL01a|7	TnpM n=10 Tax=Bacteria RepID=Q6EMD2_ECOLX	0	1	1	0	0	0	0	1	0	0	0	0	0	0	0	0	0
37	pASL01a|4	Putative ethidium bromide resistance protein n=66 Tax=root RepID=EBR_ECOLX	0	1	1	0	0	0	0	1	0	0	0	0	0	0	0	0	0
38	pMG828_4|2	Transcriptional regulator, ArsR family n=2 Tax=Escherichia coli RepID=D8A0T7_ECOLX	0	1	1	0	0	0	0	0	0	0	0	0	0	0	0	1	0
39	pASL01a|33	TEM-1 beta-lactamase (Fragment) n=6 Tax=Gammaproteobacteria RepID=D5L086_SALET	0	1	1	0	0	0	0	1	0	0	0	0	0	0	0	0	0
40	pASL01a|18	Mercuric transport protein periplasmic component n=24 Tax=root RepID=MERP_SHIFL	0	1	1	0	0	0	0	1	0	0	0	0	0	0	0	0	0
43	pASL01a|32	Helix-turn-helix protein (Fragment) n=1 Tax=Escherichia coli MS 84-1 RepID=D7XPK3_ECOLX	0	1	1	0	0	0	0	1	0	0	0	0	0	0	0	0	0
44	pASL01a|22	mercury resistance protein MerE n=1 Tax=Salmonella enterica subsp. enterica serovar Typhimurium RepID=UPI0001E15DEB	0	1	1	0	0	0	0	1	0	0	0	0	0	0	0	0	0
45	pFV9873_6|5	Putative uncharacterized protein n=1 Tax=Escherichia coli MS 21-1 RepID=D8A0T8_ECOLX	1	0	1	0	0	1	0	0	0	0	0	0	0	0	0	0	0
46	pE61BA_3|1	Hypothetical protein (no blast hit found)	1	0	1	0	1	0	0	0	0	0	0	0	0	0	0	0	0
47	pASL01a|12	Putative uncharacterized protein (Fragment) n=1 Tax=Escherichia coli MS 21-1 RepID=D8A0W5_ECOLX	0	1	1	0	0	0	0	1	0	0	0	0	0	0	0	0	0
48	pIGJC156|5	Hypothetical protein (no blast hit found)	0	1	1	0	0	0	0	0	0	0	0	0	0	1	0	0	0
49	pASL01a|10	Hypothetical protein (no blast hit found)	0	1	1	0	0	0	0	1	0	0	0	0	0	0	0	0	0
50	pBIDMC38_2|0	Hypothetical protein (no blast hit found)	1	0	1	1	0	0	0	0	0	0	0	0	0	0	0	0	0
51	pBIDMC38_2|6	Hypothetical protein (no blast hit found)	1	0	1	1	0	0	0	0	0	0	0	0	0	0	0	0	0

## Sheet: noMOB
Cluster	Ref Gene	Annotation	our	refs	all	pBIDMC38_3	pE2022_5	pFV9873_2	pJJ1886_1	pABU	pCE10D
1	pBIDMC38_3|1	Plasmid replication protein n=3 Tax=Escherichia RepID=O07102_ECOLX	3	1	4	1	1	0	1	0	1
0	pABU|0	RepA n=2 Tax=Escherichia coli RepID=Q2XPQ9_ECOLX	1	1	2	0	0	1	0	1	0
2	pE2022_5|0	Putative uncharacterized protein n=1 Tax=Escherichia coli MS 116-1 RepID=D8AIJ3_ECOLX	1	0	1	0	1	0	0	0	0
3	pFV9873_2|1	Rep protein (Fragment) n=1 Tax=Escherichia sp. 3_2_53FAA RepID=C1HTV1_9ESCH	1	0	1	0	0	1	0	0	0
4	pCE10D|0	Hypothetical protein (no blast hit found)	0	1	1	0	0	0	0	0	1
5	pBIDMC38_3|0	Putative uncharacterized protein n=1 Tax=Escherichia coli MS 116-1 RepID=D8AIJ3_ECOLX	1	0	1	1	0	0	0	0	0
6	pCE10D|2	Hypothetical protein (no blast hit found)	0	1	1	0	0	0	0	0	1

## Sheet: mob_neg
Cluster	Ref Gene	Annotation	our	refs	all	pBIDMC20B_2	pBWH24_2	plLF82	MT	p09EL50	pHCM2	pKPHS1	pMT1
8	MT|71	DNA polymerase III subunit alpha n=10 Tax=Yersinia pestis RepID=DPO3A_YERPE	2	6	8	1	1	1	1	1	1	1	1
38	plLF82|69	Type III restriction enzyme n=1 Tax=Escherichia coli B354 RepID=D6JDS5_ECOLX	2	6	8	1	1	1	1	1	1	1	1
51	plLF82|62	Predicted protein n=1 Tax=Escherichia coli B354 RepID=D6JDT0_ECOLX	2	6	8	1	1	1	1	1	1	1	1
66	plLF82|120	Putative uncharacterized protein n=1 Tax=Escherichia coli B354 RepID=D6JDM7_ECOLX	2	6	8	1	1	1	1	1	1	1	1
67	MT|66	P2 protein homolog n=17 Tax=Yersinia pestis RepID=Q7BTT9_YERPE	2	6	8	1	1	1	1	1	1	1	1
79	plLF82|10	Putative uncharacterized protein n=1 Tax=Escherichia coli B354 RepID=D6JDL5_ECOLX	2	6	8	1	1	1	1	1	1	1	1
88	p09EL50|9	Putative uncharacterized protein HCM2.0067c n=1 Tax=Salmonella enterica subsp. enterica serovar Typhi RepID=Q934Z9_SALTI	2	6	8	1	1	1	1	1	1	1	1
90	MT|27	Putative uncharacterized protein n=21 Tax=Yersinia pestis RepID=C4GYK9_YERPN	2	6	8	1	1	1	1	1	1	1	1
98	plLF82|56	Putative uncharacterized protein n=1 Tax=Escherichia coli B354 RepID=D6JDT6_ECOLX	2	6	8	1	1	1	1	1	1	1	1
107	plLF82|46	Putative uncharacterized protein n=1 Tax=Escherichia coli B354 RepID=D6JDU6_ECOLX	2	6	8	1	1	1	1	1	1	1	1
118	plLF82|52	Putative uncharacterized protein n=1 Tax=Escherichia coli B354 RepID=D6JDU0_ECOLX	2	6	8	1	1	1	1	1	1	1	1
127	plLF82|47	Lambda minor tail fiber protein L n=20 Tax=Yersinia pestis RepID=O68727_YERPE	2	6	8	1	1	1	1	1	1	1	1
133	pKPHS1|86	ParB family protein n=20 Tax=Yersinia pestis RepID=Q1C054_YERPA	2	6	8	1	1	1	1	1	1	1	1
139	plLF82|67	Putative uncharacterized protein n=1 Tax=Escherichia coli B354 RepID=D6JDS7_ECOLX	2	6	8	1	1	1	1	1	1	1	1
144	plLF82|74	Putative uncharacterized protein n=1 Tax=Escherichia coli B354 RepID=D6JDR9_ECOLX	2	6	8	1	1	1	1	1	1	1	1
151	MT|25	Putative uncharacterized protein n=21 Tax=Yersinia pestis RepID=O68742_YERPE	2	6	8	1	1	1	1	1	1	1	1
173	plLF82|116	Putative uncharacterized protein n=1 Tax=Escherichia coli B354 RepID=D6JDN1_ECOLX	2	6	8	1	1	1	1	1	1	1	1
220	plLF82|54	Putative uncharacterized protein n=1 Tax=Escherichia coli B354 RepID=D6JDT8_ECOLX	2	6	8	1	1	1	1	1	1	1	1
221	MT|67	Putative uncharacterized protein n=14 Tax=Yersinia pestis RepID=A4TT19_YERPP	2	6	8	1	1	1	1	1	1	1	1
282	plLF82|48	Phage minor tail protein n=1 Tax=Escherichia coli B354 RepID=D6JDU4_ECOLX	2	6	8	1	1	1	1	1	1	1	1
288	plLF82|51	Predicted protein n=1 Tax=Escherichia coli B354 RepID=D6JDU1_ECOLX	2	6	8	1	1	1	1	1	1	1	1
319	plLF82|64	Putative uncharacterized protein n=1 Tax=Escherichia coli B354 RepID=D6JDS8_ECOLX	2	6	8	1	1	1	1	1	1	1	1
342	plLF82|50	Putative uncharacterized protein n=1 Tax=Escherichia coli B354 RepID=D6JDU2_ECOLX	2	6	8	1	1	1	1	1	1	1	1
361	plLF82|1	Putative uncharacterized protein n=1 Tax=Escherichia coli B354 RepID=D6JDM4_ECOLX	2	6	8	1	1	1	1	1	1	1	1
22	plLF82|115	Ribonucleoside-diphosphate reductase n=1 Tax=Escherichia coli B354 RepID=D6JDN2_ECOLX	2	5	7	1	1	1	1	1	1	1	0
29	plLF82|118	Putative uncharacterized protein n=1 Tax=Escherichia coli B354 RepID=D6JDM9_ECOLX	2	5	7	1	1	1	1	1	1	0	1
36	MT|23	Putative uncharacterized protein n=2 Tax=Yersinia pestis RepID=A4TT56_YERPP	2	5	7	1	1	1	1	1	1	0	1
48	plLF82|29	Putative uncharacterized protein n=1 Tax=Escherichia coli B354 RepID=D6JDJ7_ECOLX	2	5	7	1	1	1	1	1	1	1	0
53	plLF82|17	Putative uncharacterized protein n=1 Tax=Escherichia coli B354 RepID=D6JDK9_ECOLX	2	5	7	1	1	1	1	1	1	0	1
60	p09EL50|72	Ribonucleoside-diphosphate reductase n=1 Tax=Escherichia coli B354 RepID=D6JDN3_ECOLX	2	5	7	1	1	1	1	1	1	1	0
62	pMT1|98	putative integrase n=1 Tax=Yersinia pestis FV-1 RepID=UPI000169ADD4	2	5	7	1	1	1	1	1	1	0	1
68	MT|63	Recombinase n=13 Tax=Yersinia pestis RepID=A4TT30_YERPP	2	5	7	1	1	0	1	1	1	1	1
83	pHCM2|120	Putative uncharacterized protein HCM2.0120c n=1 Tax=Salmonella enterica subsp. enterica serovar Typhi RepID=Q934U7_SALTI	2	5	7	1	1	1	1	1	1	1	0
91	pKPHS1|75	Putative uncharacterized protein n=5 Tax=Yersinia pestis RepID=A4TT55_YERPP	2	5	7	1	1	1	1	1	1	1	0
96	pHCM2|4	Putative lipoprotein n=1 Tax=Salmonella enterica subsp. enterica serovar Typhi RepID=Q935F5_SALTI	2	5	7	1	1	1	1	1	1	0	1
140	plLF82|66	Putative ABC transporter ATP-binding protein n=1 Tax=Salmonella enterica subsp. enterica serovar Typhi RepID=Q934Z2_SALTI	2	5	7	1	1	1	1	1	1	0	1
149	plLF82|121	Putative uncharacterized protein n=1 Tax=Escherichia coli B354 RepID=D6JDM6_ECOLX	2	5	7	1	1	1	0	1	1	1	1
163	plLF82|45	Bacteriophage lambda tail assembly protein I n=1 Tax=Escherichia coli B354 RepID=D6JDU7_ECOLX	2	5	7	1	1	1	1	1	1	0	1
230	plLF82|57	Putative uncharacterized protein Y1036 n=18 Tax=Yersinia pestis RepID=O68735_YERPE	2	5	7	1	1	1	1	1	1	0	1
259	plLF82|53	Putative uncharacterized protein n=1 Tax=Escherichia coli B354 RepID=D6JDT9_ECOLX	2	5	7	1	1	1	1	1	1	0	1
4	pHCM2|55	Putative uncharacterized protein HCM2.0057c n=1 Tax=Salmonella enterica subsp. enterica serovar Typhi RepID=Q935A6_SALTI	2	4	6	1	1	1	1	0	1	0	1
46	plLF82|33	Putative uncharacterized protein n=1 Tax=Escherichia coli B354 RepID=D6JDW0_ECOLX	2	4	6	1	1	1	0	1	1	1	0
52	plLF82|32	Putative uncharacterized protein n=1 Tax=Escherichia coli B354 RepID=D6JDW1_ECOLX	2	4	6	1	1	1	0	1	1	1	0
123	plLF82|34	Putative uncharacterized protein n=1 Tax=Escherichia coli B354 RepID=D6JDV9_ECOLX	2	4	6	1	1	1	0	1	1	1	0
134	plLF82|41	Putative uncharacterized protein n=1 Tax=Escherichia coli B354 RepID=D6JDV2_ECOLX	2	4	6	1	1	1	0	1	1	1	0
138	plLF82|37	Putative uncharacterized protein n=1 Tax=Escherichia coli B354 RepID=D6JDV6_ECOLX	2	4	6	1	1	1	0	1	1	1	0
164	plLF82|105	Phage N-6-adenine-methyltransferase n=1 Tax=Escherichia coli B354 RepID=D6JDP2_ECOLX	2	4	6	1	1	1	0	1	1	1	0
269	pKPHS1|47	Putative uncharacterized protein n=1 Tax=Escherichia coli B354 RepID=D6JDV7_ECOLX	2	4	6	1	1	1	0	1	1	1	0
281	plLF82|42	Putative uncharacterized protein n=1 Tax=Escherichia coli B354 RepID=D6JDV1_ECOLX	2	4	6	1	1	1	0	1	1	1	0
327	MT|28	Putative uncharacterized protein Y1026 n=17 Tax=Yersinia pestis RepID=Q9ZH06_YERPE	2	4	6	1	1	0	1	0	1	1	1
35	plLF82|96	Putative uncharacterized protein n=1 Tax=Escherichia coli B354 RepID=D6JDQ0_ECOLX	2	3	5	1	1	1	0	1	1	0	0
63	pBIDMC20B_2|32	Thymidylate synthase n=1 Tax=Escherichia coli B354 RepID=D6JDN5_ECOLX	2	3	5	1	1	1	0	1	1	0	0
148	plLF82|109	Putative uncharacterized protein n=1 Tax=Escherichia coli B354 RepID=D6JDN8_ECOLX	2	3	5	1	1	1	0	1	1	0	0
183	plLF82|107	Putative uncharacterized protein n=1 Tax=Escherichia coli B354 RepID=D6JDP0_ECOLX	1	4	5	0	1	1	0	1	1	1	0
214	plLF82|76	Putative uncharacterized protein n=1 Tax=Escherichia coli B354 RepID=D6JDR6_ECOLX	2	3	5	1	1	1	0	1	0	1	0
217	plLF82|110	Dihydrofolate reductase n=1 Tax=Escherichia coli B354 RepID=D6JDN7_ECOLX	2	3	5	1	1	1	0	1	1	0	0
223	pBIDMC20B_2|116	Lipoprotein n=19 Tax=Yersinia pestis RepID=A4TT52_YERPP	2	3	5	1	1	0	1	0	1	0	1
235	plLF82|100	Putative uncharacterized protein n=1 Tax=Escherichia coli B354 RepID=D6JDP7_ECOLX	2	3	5	1	1	1	0	1	0	1	0
242	plLF82|111	Putative uncharacterized protein n=1 Tax=Escherichia coli B354 RepID=D6JDN6_ECOLX	2	3	5	1	1	1	0	1	1	0	0
276	MT|17	Putative uncharacterized protein n=23 Tax=Enterobacteriaceae RepID=C4GYJ7_YERPN	0	5	5	0	0	0	1	1	1	1	1
326	plLF82|104	Putative uncharacterized protein n=1 Tax=Escherichia coli B354 RepID=D6JDP3_ECOLX	2	3	5	1	1	1	0	1	1	0	0
2	plLF82|44	Putative uncharacterized protein n=1 Tax=Escherichia coli B354 RepID=D6JDU8_ECOLX	2	2	4	1	1	1	0	1	0	0	0
26	plLF82|18	Putative uncharacterized protein n=1 Tax=Escherichia coli B354 RepID=D6JDK8_ECOLX	2	2	4	1	1	1	0	1	0	0	0
54	pKPHS1|0	Putative uncharacterized protein n=1 Tax=Escherichia coli B354 RepID=D6JDM5_ECOLX	2	2	4	1	1	0	0	1	0	1	0
65	plLF82|87	Mrp n=1 Tax=Escherichia coli B354 RepID=D6JDQ6_ECOLX	2	2	4	1	1	1	0	1	0	0	0
69	MT|54	RepA homolog n=15 Tax=Yersinia pestis RepID=O68759_YERPE	0	4	4	0	0	1	1	0	1	0	1
87	pHCM2|64	Putative uncharacterized protein HCM2.0066c n=1 Tax=Salmonella enterica subsp. enterica serovar Typhi RepID=Q935A0_SALTI	2	2	4	1	1	1	0	0	1	0	0
104	plLF82|106	Putative uncharacterized protein n=1 Tax=Escherichia coli B354 RepID=D6JDP1_ECOLX	2	2	4	1	1	1	0	1	0	0	0
111	plLF82|31	Putative uncharacterized protein n=1 Tax=Escherichia coli B354 RepID=D6JDW4_ECOLX	2	2	4	1	1	1	0	1	0	0	0
121	plLF82|117	Putative uncharacterized protein n=1 Tax=Escherichia coli B354 RepID=D6JDN0_ECOLX	2	2	4	1	1	1	0	1	0	0	0
132	plLF82|95	Putative uncharacterized protein HCM2.0103c n=1 Tax=Salmonella enterica subsp. enterica serovar Typhi RepID=Q934W4_SALTI	2	2	4	1	1	1	0	1	0	0	0
136	p09EL50|61	Putative uncharacterized protein n=1 Tax=Escherichia coli B354 RepID=D6JDP4_ECOLX	2	2	4	1	1	1	0	1	0	0	0
172	plLF82|98	Putative uncharacterized protein n=1 Tax=Escherichia coli B354 RepID=D6JDP9_ECOLX	2	2	4	1	1	1	0	1	0	0	0
196	pKPHS1|90	Putative transcriptional regulator n=1 Tax=Salmonella enterica subsp. enterica serovar Typhi RepID=Q934Y6_SALTI	0	4	4	0	0	0	1	0	1	1	1
213	plLF82|30	Putative uncharacterized protein n=1 Tax=Escherichia coli B354 RepID=D6JDJ6_ECOLX	2	2	4	1	1	1	0	1	0	0	0
228	MT|70	Putative uncharacterized protein n=20 Tax=Yersinia pestis RepID=O68769_YERPE	0	4	4	0	0	0	1	0	1	1	1
238	plLF82|108	Putative uncharacterized protein n=1 Tax=Escherichia coli B354 RepID=D6JDN9_ECOLX	2	2	4	1	1	1	0	1	0	0	0
245	plLF82|79	Putative uncharacterized protein n=2 Tax=Salmonella enterica subsp. enterica RepID=B5R5M5_SALG2	2	2	4	1	1	1	0	1	0	0	0
253	plLF82|88	DNA repair protein n=1 Tax=Escherichia coli O111:H- str. 11128 RepID=C8URA2_ECO1A	2	2	4	1	1	1	0	1	0	0	0
256	plLF82|20	Putative uncharacterized protein n=1 Tax=Escherichia coli B354 RepID=D6JDK6_ECOLX	2	2	4	1	1	1	0	1	0	0	0
262	plLF82|94	Putative uncharacterized protein HCM2.0102c n=1 Tax=Salmonella enterica subsp. enterica serovar Typhi RepID=Q934W5_SALTI	2	2	4	1	1	1	0	1	0	0	0
273	plLF82|82	Predicted protein n=1 Tax=Escherichia coli B354 RepID=D6JDR2_ECOLX	2	2	4	1	1	1	0	1	0	0	0
280	plLF82|2	Putative uncharacterized protein n=1 Tax=Escherichia coli B354 RepID=D6JDM3_ECOLX	2	2	4	1	1	1	0	1	0	0	0
294	plLF82|81	Putative uncharacterized protein n=1 Tax=Escherichia coli B354 RepID=D6JDR3_ECOLX	2	2	4	1	1	1	0	1	0	0	0
306	plLF82|85	Putative uncharacterized protein n=1 Tax=Escherichia coli B354 RepID=D6JDQ9_ECOLX	2	2	4	1	1	1	0	1	0	0	0
314	plLF82|70	Putative uncharacterized protein n=1 Tax=Escherichia coli B354 RepID=D6JDS4_ECOLX	2	2	4	1	1	1	0	1	0	0	0
316	plLF82|4	Putative uncharacterized protein n=1 Tax=Escherichia coli B354 RepID=D6JDM1_ECOLX	2	2	4	1	1	1	0	1	0	0	0
318	plLF82|9	Putative uncharacterized protein n=1 Tax=Escherichia coli B354 RepID=D6JDL6_ECOLX	2	2	4	1	1	1	0	1	0	0	0
329	plLF82|40	Putative uncharacterized protein n=1 Tax=Escherichia coli B354 RepID=D6JDV3_ECOLX	2	2	4	1	1	1	0	1	0	0	0
330	plLF82|102	Hypothetical protein (no blast hit found)	2	2	4	1	1	1	0	1	0	0	0
336	p09EL50|26	Predicted protein n=1 Tax=Escherichia coli B354 RepID=D6JDR8_ECOLX	2	2	4	1	1	0	0	1	0	1	0
341	plLF82|119	Putative uncharacterized protein n=1 Tax=Escherichia coli B354 RepID=D6JDM8_ECOLX	2	2	4	1	1	1	0	1	0	0	0
346	plLF82|75	Putative uncharacterized protein n=1 Tax=Escherichia coli B354 RepID=D6JDR7_ECOLX	2	2	4	1	1	1	0	1	0	0	0
355	p09EL50|34	Putative uncharacterized protein HCM2.0090c n=1 Tax=Salmonella enterica subsp. enterica serovar Typhi RepID=Q934X7_SALTI	2	2	4	1	1	0	0	1	1	0	0
358	plLF82|27	Putative uncharacterized protein n=1 Tax=Escherichia coli B354 RepID=D6JDJ8_ECOLX	2	2	4	1	1	1	0	1	0	0	0
362	plLF82|19	Putative uncharacterized protein n=1 Tax=Escherichia coli B354 RepID=D6JDK7_ECOLX	2	2	4	1	1	1	0	1	0	0	0
383	plLF82|101	Putative uncharacterized protein n=1 Tax=Escherichia coli B354 RepID=D6JDP6_ECOLX	2	2	4	1	1	1	0	1	0	0	0
389	plLF82|3	Putative uncharacterized protein n=1 Tax=Escherichia coli B354 RepID=D6JDM2_ECOLX	2	2	4	1	1	1	0	1	0	0	0
390	plLF82|28	Putative uncharacterized protein HCM2.0034c n=1 Tax=Salmonella enterica subsp. enterica serovar Typhi RepID=Q935C8_SALTI	2	2	4	1	1	1	0	1	0	0	0
398	plLF82|99	Predicted protein n=1 Tax=Escherichia coli B354 RepID=D6JDP8_ECOLX	2	2	4	1	1	1	0	1	0	0	0
403	plLF82|26	Putative uncharacterized protein n=1 Tax=Escherichia coli B354 RepID=D6JDJ9_ECOLX	2	2	4	1	1	1	0	1	0	0	0
406	plLF82|78	Hypothetical protein (no blast hit found)	2	2	4	1	1	1	0	1	0	0	0
6	pBIDMC20B_2|87	Putative uncharacterized protein n=1 Tax=Escherichia coli B354 RepID=D6JDU9_ECOLX	2	1	3	1	1	1	0	0	0	0	0
119	MT|48	Putative uncharacterized protein n=18 Tax=Yersinia pestis RepID=A4TT31_YERPP	0	3	3	0	0	0	1	0	1	0	1
145	plLF82|90	Eaa protein n=2 Tax=Salmonella enterica subsp. enterica serovar Heidelberg RepID=B4T7Q9_SALHS	2	1	3	1	1	1	0	0	0	0	0
153	pBIDMC20B_2|13	Putative uncharacterized protein HCM2.0100c n=1 Tax=Salmonella enterica subsp. enterica serovar Typhi RepID=Q934W7_SALTI	2	1	3	1	1	0	0	0	1	0	0
186	pHCM2|25	Putative uncharacterized protein HCM2.0027c n=1 Tax=Salmonella enterica subsp. enterica serovar Typhi RepID=Q935D5_SALTI	2	1	3	1	1	0	0	0	1	0	0
192	pBIDMC20B_2|12	Putative uncharacterized protein HCM2.0099c n=1 Tax=Salmonella enterica subsp. enterica serovar Typhi RepID=Q934W8_SALTI	2	1	3	1	1	0	0	0	1	0	0
195	pBIDMC20B_2|7	Putative uncharacterized protein n=1 Tax=Escherichia coli O111:H- str. 11128 RepID=C8UR90_ECO1A	2	1	3	1	1	0	0	1	0	0	0
215	MT|40	Putative uncharacterized protein n=18 Tax=Yersinia pestis RepID=O68753_YERPE	0	3	3	0	0	0	1	0	1	0	1
233	plLF82|55	Putative uncharacterized protein n=1 Tax=Escherichia coli B354 RepID=D6JDT7_ECOLX	2	1	3	1	1	1	0	0	0	0	0
236	p09EL50|85	Putative uncharacterized protein n=1 Tax=Escherichia coli B354 RepID=D6JDM0_ECOLX	2	1	3	1	1	0	0	1	0	0	0
246	MT|59	Putative uncharacterized protein Y1116 n=14 Tax=Yersinia pestis RepID=O68762_YERPE	0	3	3	0	0	0	1	0	1	0	1
249	p09EL50|31	Putative uncharacterized protein n=1 Tax=Escherichia coli B354 RepID=D6JDR4_ECOLX	2	1	3	1	1	0	0	1	0	0	0
257	MT|75	Putative uncharacterized protein Y1102 n=12 Tax=Yersinia pestis RepID=Q9ZGY3_YERPE	0	3	3	0	0	0	1	0	1	0	1
265	MT|60	Putative uncharacterized protein Y1115 n=13 Tax=Yersinia pestis RepID=Q9ZGY0_YERPE	0	3	3	0	0	0	1	0	1	0	1
279	pHCM2|1	Putative uncharacterized protein HCM2.0003c n=1 Tax=Salmonella enterica subsp. enterica serovar Typhi RepID=Q935F8_SALTI	0	3	3	0	0	0	1	0	1	0	1
287	p09EL50|48	ClpX C4-type zinc finger n=1 Tax=Escherichia coli MS 198-1 RepID=D7XG24_ECOLX	2	1	3	1	1	0	0	1	0	0	0
302	MT|82	C-type natriuretic protein n=8 Tax=Yersinia pestis RepID=A4TT02_YERPP	0	3	3	0	0	1	1	0	1	0	0
308	MT|41	ABC-type transport protein uup homolog n=19 Tax=Yersinia pestis RepID=Q74YM7_YERPE	0	3	3	0	0	0	1	0	1	0	1
309	p09EL50|104	Putative uncharacterized protein n=1 Tax=Escherichia coli B354 RepID=D6JDK0_ECOLX	2	1	3	1	1	0	0	1	0	0	0
315	MT|33	Putative uncharacterized protein n=17 Tax=Yersinia pestis RepID=O68749_YERPE	0	3	3	0	0	0	1	0	1	0	1
320	MT|64	Putative uncharacterized protein Y1112 n=17 Tax=Enterobacteriaceae RepID=Q9ZGY1_YERPE	0	3	3	0	0	0	1	0	1	0	1
337	pHCM2|21	Putative glutaredoxin n=1 Tax=Salmonella enterica subsp. enterica serovar Typhi RepID=Q935D9_SALTI	2	1	3	1	1	0	0	0	1	0	0
348	MT|37	Putative uncharacterized protein n=11 Tax=Yersinia pestis RepID=C4GYL9_YERPN	0	3	3	0	0	0	1	0	1	0	1
364	MT|74	Putative uncharacterized protein n=10 Tax=Yersinia pestis RepID=A4TT10_YERPP	0	3	3	0	0	0	1	0	1	0	1
372	MT|62	Putative uncharacterized protein n=13 Tax=Yersinia pestis RepID=A4TT29_YERPP	0	3	3	0	0	0	1	0	1	0	1
375	p09EL50|90	Putative uncharacterized protein n=1 Tax=Escherichia coli B354 RepID=D6JDL8_ECOLX	2	1	3	1	1	0	0	1	0	0	0
386	plLF82|91	Putative uncharacterized protein n=1 Tax=Salmonella enterica subsp. arizonae serovar 62:z4,z23:-- RepID=A9MNQ7_SALAR	2	1	3	1	1	1	0	0	0	0	0
387	p09EL50|36	Predicted protein n=1 Tax=Escherichia coli B354 RepID=D6JDR0_ECOLX	2	1	3	1	1	0	0	1	0	0	0
3	MT|6	Lambda host specificity protein J n=19 Tax=Yersinia pestis RepID=Q9ZH03_YERPE	0	2	2	0	0	0	1	0	0	0	1
13	MT|4	Phage tail protein n=20 Tax=Yersinia pestis RepID=A4TT73_YERPP	0	2	2	0	0	0	1	0	0	0	1
19	MT|78	F1 capsule-anchoring protein n=17 Tax=Yersinia pestis RepID=CAF1A_YERPE	0	2	2	0	0	0	1	0	0	0	1
20	MT|73	Porphyrin biosynthetic protein n=14 Tax=Yersinia pestis RepID=A4TT09_YERPP	0	2	2	0	0	0	1	0	0	0	1
27	plLF82|86	Methionyl-tRNA synthetase n=5 Tax=Escherichia RepID=D7YX27_ECOLX	0	2	2	0	0	1	0	1	0	0	0
28	MT|144	DNA-binding protein n=17 Tax=Yersinia pestis RepID=A4TSV5_YERPP	0	2	2	0	0	0	1	0	0	0	1
32	MT|126	Toxin n=22 Tax=Yersinia pestis RepID=O68784_YERPE	0	2	2	0	0	0	1	0	0	0	1
42	MT|135	DNA-binding protein n=21 Tax=Yersinia pestis RepID=A4TSV8_YERPP	0	2	2	0	0	0	1	0	0	0	1
49	MT|133	Partitioning protein n=21 Tax=Yersinia pestis RepID=O68787_YERPE	0	2	2	0	0	0	1	0	0	0	1
55	MT|90	Transposase n=24 Tax=Yersinia RepID=O68779_YERPE	0	2	2	0	0	0	1	0	0	0	1
61	pBIDMC20B_2|133	methionyl-tRNA synthetase n=1 Tax=Escherichia coli OP50 RepID=UPI0001DD1DF8	2	0	2	1	1	0	0	0	0	0	0
71	pBIDMC20B_2|75	Putative uncharacterized protein HCM2.0043 n=1 Tax=Salmonella enterica subsp. enterica serovar Typhi RepID=Q935B9_SALTI	2	0	2	1	1	0	0	0	0	0	0
74	pBIDMC20B_2|0	Methionyl-tRNA synthetase (Fragment) n=1 Tax=Escherichia coli B354 RepID=D6JDQ7_ECOLX	2	0	2	1	1	0	0	0	0	0	0
76	MT|0	Transposase n=1 Tax=Yersinia pestis Pestoides F RepID=A4TIP6_YERPP	0	2	2	0	0	0	1	0	0	0	1
77	MT|52	Periplasmic protein n=18 Tax=Yersinia pestis RepID=A4TT34_YERPP	0	2	2	0	0	0	1	0	0	0	1
78	MT|123	Transposase n=22 Tax=Yersinia pestis RepID=O68780_YERPE	0	2	2	0	0	0	1	0	0	0	1
81	MT|134	ParB homolog n=13 Tax=Yersinia pestis RepID=O68788_YERPE	0	2	2	0	0	0	1	0	0	0	1
85	MT|129	Putative transposase n=3 Tax=Yersinia pestis RepID=O68786_YERPE	0	2	2	0	0	0	1	0	0	0	1
89	MT|81	F1 operon positive regulatory protein n=20 Tax=Yersinia pestis RepID=CAF1R_YERPE	0	2	2	0	0	0	1	0	0	0	1
99	pHCM2|24	Putative PhoH-like protein n=1 Tax=Salmonella enterica subsp. enterica serovar Typhi RepID=Q935D6_SALTI	0	2	2	0	0	0	0	0	1	1	0
109	MT|88	Putative uncharacterized protein Y1060 n=7 Tax=Yersinia pestis RepID=Q9R8C5_YERPE	0	2	2	0	0	0	1	0	1	0	0
112	MT|1	Orf78 protein n=19 Tax=Enterobacteriaceae RepID=Q9R3L5_ECOLX	0	2	2	0	0	0	1	0	0	0	1
113	MT|141	Putative uncharacterized protein n=19 Tax=Yersinia pestis RepID=O68791_YERPE	0	2	2	0	0	0	1	0	0	0	1
114	MT|80	Chaperone protein caf1M n=18 Tax=Yersinia pestis RepID=CAF1M_YERPE	0	2	2	0	0	0	1	0	0	0	1
116	pBIDMC20B_2|78	Conserved uncharacterized protein n=2 Tax=Erwinia pyrifoliae RepID=D0FMX1_ERWPY	2	0	2	1	1	0	0	0	0	0	0
130	pBIDMC20B_2|9	Putative uncharacterized protein n=1 Tax=Escherichia coli B7A RepID=B3HC76_ECOLX	2	0	2	1	1	0	0	0	0	0	0
137	plLF82|97	Putative uncharacterized protein orf28 n=1 Tax=Stx2-converting phage 86 RepID=Q08J77_9CAUD	0	2	2	0	0	1	0	1	0	0	0
142	MT|20	Bacterial Ig-like domain protein n=15 Tax=Yersinia pestis RepID=A9QYA8_YERPG	0	2	2	0	0	0	1	0	0	0	1
152	MT|138	Adenine DNA methyltransferase homolog n=1 Tax=Yersinia pestis KIM 10 RepID=O68789_YERPE	0	2	2	0	0	0	1	0	0	0	1
154	MT|5	Putative uncharacterized protein Y1050 n=14 Tax=Yersinia pestis RepID=O68723_YERPE	0	2	2	0	0	0	1	0	0	0	1
156	pBIDMC20B_2|3	Hypothetical protein (no blast hit found)	2	0	2	1	1	0	0	0	0	0	0
157	MT|130	Resolvase n=21 Tax=Yersinia pestis RepID=A4TSX0_YERPP	0	2	2	0	0	0	1	0	0	0	1
158	MT|2	Lambda tail fiber assembly protein G n=23 Tax=Yersinia pestis RepID=O68721_YERPE	0	2	2	0	0	0	1	0	0	0	1
159	pBIDMC20B_2|85	Hypothetical protein (no blast hit found)	2	0	2	1	1	0	0	0	0	0	0
161	plLF82|71	Predicted protein n=1 Tax=Escherichia coli B354 RepID=D6JDS3_ECOLX	0	2	2	0	0	1	0	1	0	0	0
167	pBIDMC20B_2|63	Putative lipoprotein n=1 Tax=Salmonella enterica subsp. enterica serovar Typhi RepID=Q935D4_SALTI	2	0	2	1	1	0	0	0	0	0	0
174	pBIDMC20B_2|130	Hypothetical membrane protein n=1 Tax=Azoarcus sp. BH72 RepID=A1K8U0_AZOSB	2	0	2	1	1	0	0	0	0	0	0
178	plLF82|14	Putative uncharacterized protein n=15 Tax=Yersinia pestis RepID=O68768_YERPE	0	2	2	0	0	1	0	0	0	0	1
198	p09EL50|24	Putative uncharacterized protein n=1 Tax=Escherichia coli B354 RepID=D6JDS0_ECOLX	0	2	2	0	0	1	0	1	0	0	0
199	pBIDMC20B_2|117	Putative transcriptional regulator n=1 Tax=Salmonella enterica subsp. enterica serovar Typhi RepID=Q934Y6_SALTI	2	0	2	1	1	0	0	0	0	0	0
200	plLF82|39	Putative uncharacterized protein n=1 Tax=Escherichia albertii TW07627 RepID=B1EHN9_9ESCH	0	2	2	0	0	1	0	1	0	0	0
203	MT|77	F1 capsule antigen n=3 Tax=Yersinia pestis RepID=A4TT13_YERPP	0	2	2	0	0	0	1	0	0	0	1
205	MT|142	Antirestriction protein n=20 Tax=Yersinia pestis RepID=O68792_YERPE	0	2	2	0	0	0	1	0	0	0	1
206	pBIDMC20B_2|11	Putative uncharacterized protein HCM2.0098c n=1 Tax=Salmonella enterica subsp. enterica serovar Typhi RepID=Q934W9_SALTI	2	0	2	1	1	0	0	0	0	0	0
209	pKPHS1|13	DNA polymerase III alpha subunit n=1 Tax=Yersinia pestis Pestoides A RepID=C4I130_YERPE	0	2	2	0	0	0	0	0	0	1	1
211	MT|127	Phospholipase D family protein n=20 Tax=Yersinia pestis RepID=A9QYE3_YERPG	0	2	2	0	0	0	1	0	0	0	1
218	pHCM2|35	Putative uncharacterized protein n=3 Tax=Yersinia pestis RepID=A4TT05_YERPP	0	2	2	0	0	0	1	0	1	0	0
225	MT|39	IS1541, transposase n=15 Tax=Yersinia RepID=A9R4U2_YERPG	0	2	2	0	0	0	1	0	0	0	1
226	MT|125	Reverse transcriptase n=15 Tax=Yersinia pestis RepID=D5B8Z9_YERPZ	0	2	2	0	0	0	1	0	0	0	1
227	MT|140	Putative uncharacterized protein n=15 Tax=Yersinia pestis RepID=C4GYH4_YERPN	0	2	2	0	0	0	1	0	0	0	1
243	pKPHS1|113	Hypothetical protein (no blast hit found)	0	2	2	0	0	0	0	0	1	1	0
260	pBIDMC20B_2|4	Hypothetical protein (no blast hit found)	2	0	2	1	1	0	0	0	0	0	0
261	pBIDMC20B_2|79	Conserved uncharacterized protein n=2 Tax=Erwinia pyrifoliae RepID=D0FMX0_ERWPY	2	0	2	1	1	0	0	0	0	0	0
275	pHCM2|109	Putative ribonuclease H n=1 Tax=Salmonella enterica subsp. enterica serovar Typhi RepID=Q934V8_SALTI	0	2	2	0	0	0	0	0	1	1	0
283	MT|56	Putative uncharacterized protein Y1118 n=16 Tax=Yersinia pestis RepID=O68761_YERPE	0	2	2	0	0	0	1	0	0	0	1
286	MT|131	Inner membrane protein n=8 Tax=Yersinia pestis RepID=C4GYG5_YERPN	0	2	2	0	0	0	1	0	0	0	1
289	MT|124	Transposase n=20 Tax=Yersinia pestis RepID=C4GYF6_YERPN	0	2	2	0	0	0	1	0	0	0	1
301	plLF82|38	Putative uncharacterized protein n=1 Tax=Enterobacter cloacae subsp. cloacae ATCC 13047 RepID=D5CG13_ENTCC	0	2	2	0	0	1	0	1	0	0	0
328	pBIDMC20B_2|86	Hypothetical protein (no blast hit found)	2	0	2	1	1	0	0	0	0	0	0
331	pBIDMC20B_2|118	Putative periplasmic protein n=1 Tax=Salmonella enterica subsp. enterica serovar Typhi RepID=Q934Y5_SALTI	2	0	2	1	1	0	0	0	0	0	0
339	pBIDMC20B_2|10	Conserved predicted protein n=1 Tax=Escherichia coli O111:H- str. 11128 RepID=C8UCV0_ECO1A	2	0	2	1	1	0	0	0	0	0	0
343	pBIDMC20B_2|84	Putative uncharacterized protein n=1 Tax=Escherichia coli B354 RepID=D6JDV0_ECOLX	2	0	2	1	1	0	0	0	0	0	0
347	MT|143	UPF0401 protein yubL n=17 Tax=Yersinia pestis RepID=YUBL_YERPA	0	2	2	0	0	0	1	0	0	0	1
349	MT|132	Addiction module antitoxin, Axe family n=19 Tax=Yersinia pestis RepID=A9QYE8_YERPG	0	2	2	0	0	0	1	0	0	0	1
351	MT|139	Putative uncharacterized protein Y1086 n=18 Tax=Yersinia pestis RepID=Q9ZGY6_YERPE	0	2	2	0	0	0	1	0	0	0	1
363	MT|3	Putative uncharacterized protein n=5 Tax=Yersinia pestis RepID=C4GYI3_YERPN	0	2	2	0	0	0	1	0	0	0	1
368	MT|84	Putative uncharacterized protein n=7 Tax=Yersinia pestis RepID=A4TT03_YERPP	0	2	2	0	0	0	1	0	1	0	0
377	MT|51	Putative uncharacterized protein n=7 Tax=Yersinia pestis RepID=A9QY73_YERPG	0	2	2	0	0	0	1	0	0	0	1
381	MT|128	Putative uncharacterized protein Y1071 n=20 Tax=Yersinia pestis RepID=O68785_YERPE	0	2	2	0	0	0	1	0	0	0	1
391	MT|57	Putative uncharacterized protein n=8 Tax=Yersinia pestis RepID=A4TT24_YERPP	0	2	2	0	0	0	1	0	0	0	1
394	MT|85	Putative uncharacterized protein n=6 Tax=Yersinia pestis RepID=C4GYR5_YERPN	0	2	2	0	0	0	1	0	1	0	0
395	pBIDMC20B_2|119	Hypothetical protein (no blast hit found)	2	0	2	1	1	0	0	0	0	0	0
399	pBIDMC20B_2|80	Putative uncharacterized protein HCM2.0048c n=1 Tax=Salmonella enterica subsp. enterica serovar Typhi RepID=Q935B4_SALTI	2	0	2	1	1	0	0	0	0	0	0
404	MT|83	Putative uncharacterized protein n=5 Tax=Yersinia pestis RepID=C4GYR3_YERPN	0	2	2	0	0	0	1	0	1	0	0
407	MT|137	Hypothetical protein (no blast hit found)	0	2	2	0	0	0	1	0	0	0	1
409	pBIDMC20B_2|64	Hypothetical protein (no blast hit found)	2	0	2	1	1	0	0	0	0	0	0
413	MT|68	Putative uncharacterized protein n=2 Tax=Yersinia pestis RepID=A9ZF27_YERPE	0	2	2	0	0	0	1	0	0	0	1
414	MT|79	Hypothetical protein (no blast hit found)	0	2	2	0	0	0	1	0	0	0	1
0	pKPHS1|57	Putative uncharacterized protein n=1 Tax=Escherichia coli B354 RepID=D6JDU8_ECOLX	0	1	1	0	0	0	0	0	0	1	0
1	MT|115	Conjugative transfer oriT nicking-unwinding protein n=1 Tax=Yersinia pestis Pestoides F RepID=A4TSX3_YERPP	0	1	1	0	0	0	1	0	0	0	0
5	pHCM2|50	Putative phage tail protein n=1 Tax=Salmonella enterica subsp. enterica serovar Typhi RepID=Q935B0_SALTI	0	1	1	0	0	0	0	0	1	0	0
7	pKPHS1|56	Gp21 n=1 Tax=Klebsiella phage phiKO2 RepID=Q6UAW1_9CAUD	0	1	1	0	0	0	0	0	0	1	0
9	p09EL50|0	Putative uncharacterized protein n=1 Tax=Escherichia coli B354 RepID=D6JDU3_ECOLX	0	1	1	0	0	0	0	1	0	0	0
10	p09EL50|123	Phage tail protein n=20 Tax=Yersinia pestis RepID=A4TT73_YERPP	0	1	1	0	0	0	0	1	0	0	0
11	pKPHS1|63	Putative uncharacterized protein HCM2.0057c n=1 Tax=Salmonella enterica subsp. enterica serovar Typhi RepID=Q935A6_SALTI	0	1	1	0	0	0	0	0	0	1	0
12	pKPHS1|28	Tn1721 transposase n=6 Tax=Gammaproteobacteria RepID=Q6EMD4_ECOLX	0	1	1	0	0	0	0	0	0	1	0
14	MT|91	Conjugative transfer assembly and aggregate stability protein n=1 Tax=Yersinia pestis Pestoides F RepID=A4TSZ4_YERPP	0	1	1	0	0	0	1	0	0	0	0
15	MT|102	Conjugative transfer assembly protein n=1 Tax=Yersinia pestis Pestoides F RepID=A4TSZ1_YERPP	0	1	1	0	0	0	1	0	0	0	0
16	pKPHS1|55	Conserved domain protein n=1 Tax=Klebsiella pneumoniae 342 RepID=B5XSI2_KLEP3	0	1	1	0	0	0	0	0	0	1	0
17	pHCM2|49	Putative phage tail protein n=1 Tax=Salmonella enterica subsp. enterica serovar Typhi RepID=Q935B1_SALTI	0	1	1	0	0	0	0	0	1	0	0
18	pKPHS1|105	Predicted type I restriction-modification enzyme R subunit n=1 Tax=Escherichia coli O127:H6 str. E2348/69 RepID=B7UQU1_ECO27	0	1	1	0	0	0	0	0	0	1	0
21	plLF82|8	RecA protein n=1 Tax=Escherichia coli B354 RepID=D6JDL7_ECOLX	0	1	1	0	0	1	0	0	0	0	0
23	pKPHS1|17	Porphyrin biosynthetic protein n=14 Tax=Yersinia pestis RepID=A4TT09_YERPP	0	1	1	0	0	0	0	0	0	1	0
24	pHCM2|15	Putative uncharacterized protein HCM2.0017c n=1 Tax=Salmonella enterica subsp. enterica serovar Typhi RepID=Q935E5_SALTI	0	1	1	0	0	0	0	0	1	0	0
25	MT|114	Conjugative transfer DNA transport protein n=1 Tax=Yersinia pestis Pestoides F RepID=A4TSY7_YERPP	0	1	1	0	0	0	1	0	0	0	0
30	p09EL50|102	ORF616 n=1 Tax=Escherichia coli RepID=Q9FCW8_ECOLX	0	1	1	0	0	0	0	1	0	0	0
31	MT|97	Conjugative transfer aggregate stability protein n=2 Tax=Yersinia pestis RepID=A4TSZ9_YERPP	0	1	1	0	0	0	1	0	0	0	0
33	pKPHS1|101	Putative uncharacterized protein n=1 Tax=Aeromonas hydrophila subsp. hydrophila ATCC 7966 RepID=A0KH70_AERHH	0	1	1	0	0	0	0	0	0	1	0
34	p09EL50|114	Putative uncharacterized protein n=1 Tax=delta proteobacterium MLMS-1 RepID=Q1NL82_9DELT	0	1	1	0	0	0	0	1	0	0	0
37	pKPHS1|26	Predicted protein n=1 Tax=Escherichia sp. 1_1_43 RepID=C1NBH6_9ESCH	0	1	1	0	0	0	0	0	0	1	0
39	pKPHS1|102	Type I restriction enzyme, modification subunit n=1 Tax=Photorhabdus asymbiotica subsp. asymbiotica ATCC 43949 RepID=C7BP30_PHOAA	0	1	1	0	0	0	0	0	0	1	0
40	pKPHS1|54	Putative uncharacterized protein n=1 Tax=Klebsiella pneumoniae 342 RepID=B5RJW3_KLEP3	0	1	1	0	0	0	0	0	0	1	0
41	pKPHS1|21	RetA n=3 Tax=root RepID=O52209_9ZZZZ	0	1	1	0	0	0	0	0	0	1	0
43	MT|107	Conjugative transfer assembly protein n=2 Tax=Yersinia pestis RepID=A4TSY1_YERPP	0	1	1	0	0	0	1	0	0	0	0
44	MT|92	Conjugative transfer assembly protein n=2 Tax=Yersinia pestis RepID=A4TSZ5_YERPP	0	1	1	0	0	0	1	0	0	0	0
45	pKPHS1|129	Putative uncharacterized protein HCM2.0125c n=1 Tax=Salmonella enterica subsp. enterica serovar Typhi RepID=Q934U2_SALTI	0	1	1	0	0	0	0	0	0	1	0
47	pKPHS1|62	Putative uncharacterized protein n=1 Tax=Escherichia coli B354 RepID=D6JDU3_ECOLX	0	1	1	0	0	0	0	0	0	1	0
50	pKPHS1|33	TnpA n=20 Tax=Gammaproteobacteria RepID=D9Z5B6_ECOLX	0	1	1	0	0	0	0	0	0	1	0
56	pKPHS1|40	Putative uncharacterized protein n=1 Tax=Cronobacter turicensis RepID=C9XYD9_CROTZ	0	1	1	0	0	0	0	0	0	1	0
57	pKPHS1|103	Type I restriction modification system specificity protein n=1 Tax=Escherichia coli B185 RepID=D6IHK1_ECOLX	0	1	1	0	0	0	0	0	0	1	0
58	pKPHS1|135	Chromosome segregation ATPase n=1 Tax=Yersinia ruckeri ATCC 29473 RepID=C4UMA7_YERRU	0	1	1	0	0	0	0	0	0	1	0
59	pHCM2|92	Putative uncharacterized protein HCM2.0093c n=1 Tax=Salmonella enterica subsp. enterica serovar Typhi RepID=Q934X4_SALTI	0	1	1	0	0	0	0	0	1	0	0
64	pKPHS1|20	Putative uncharacterized protein n=1 Tax=Escherichia coli B354 RepID=D6JDK5_ECOLX	0	1	1	0	0	0	0	0	0	1	0
70	p09EL50|129	Putative uncharacterized protein n=1 Tax=Escherichia coli B354 RepID=D6JDU3_ECOLX	0	1	1	0	0	0	0	1	0	0	0
72	pHCM2|41	Putative uncharacterized protein HCM2.0043 n=1 Tax=Salmonella enterica subsp. enterica serovar Typhi RepID=Q935B9_SALTI	0	1	1	0	0	0	0	0	1	0	0
73	pHCM2|37	Putative uncharacterized protein HCM2.0039 n=1 Tax=Salmonella enterica subsp. enterica serovar Typhi RepID=Q935C3_SALTI	0	1	1	0	0	0	0	0	1	0	0
75	pKPHS1|34	Putative uncharacterized protein orf33 n=2 Tax=Enterobacteriaceae RepID=Q849Y7_ECOLX	0	1	1	0	0	0	0	0	0	1	0
80	MT|99	Conjugative transfer assembly protein n=2 Tax=Yersinia pestis RepID=A4TSY8_YERPP	0	1	1	0	0	0	1	0	0	0	0
82	pKPHS1|31	IS903 transposase n=1 Tax=Enterobacter cloacae subsp. cloacae ATCC 13047 RepID=D5C5M2_ENTCC	0	1	1	0	0	0	0	0	0	1	0
84	pKPHS1|122	Putative thymidylate synthase n=1 Tax=Salmonella enterica subsp. enterica serovar Typhi RepID=Q934U8_SALTI	0	1	1	0	0	0	0	0	0	1	0
86	pHCM2|113	Putative uncharacterized protein HCM2.0113c n=1 Tax=Salmonella enterica subsp. enterica serovar Typhi RepID=Q934V4_SALTI	0	1	1	0	0	0	0	0	1	0	0
92	MT|120	RepA protein n=1 Tax=Yersinia pestis RepID=Q65AF4_YERPE	0	1	1	0	0	0	1	0	0	0	0
93	pKPHS1|32	Beta-lactamase CTX-M-14 n=13 Tax=Enterobacteriaceae RepID=Q9L5C7_ECOLX	0	1	1	0	0	0	0	0	0	1	0
94	p09EL50|42	Putative uncharacterized protein n=1 Tax=Escherichia phage phiV10 RepID=Q286W4_9CAUD	0	1	1	0	0	0	0	1	0	0	0
95	pKPHS1|15	Porphyrin biosynthetic protein (Fragment) n=2 Tax=Yersinia pestis RepID=B0I158_YERPE	0	1	1	0	0	0	0	0	0	1	0
97	pHCM2|105	Putative uncharacterized protein HCM2.0106c n=1 Tax=Salmonella enterica subsp. enterica serovar Typhi RepID=Q934W1_SALTI	0	1	1	0	0	0	0	0	1	0	0
100	pKPHS1|116	Putative uncharacterized protein HCM2.0113c n=1 Tax=Salmonella enterica subsp. enterica serovar Typhi RepID=Q934V4_SALTI	0	1	1	0	0	0	0	0	0	1	0
101	pMT1|22	Putative uncharacterized protein n=12 Tax=Yersinia pestis RepID=D5B8V6_YERPZ	0	1	1	0	0	0	0	0	0	0	1
102	pKPHS1|77	Putative uncharacterized protein Y1031 n=16 Tax=Yersinia pestis RepID=O68740_YERPE	0	1	1	0	0	0	0	0	0	1	0
103	p09EL50|88	Putative uncharacterized protein n=1 Tax=Bacteroides sp. 4_3_47FAA RepID=C6Z2W6_9BACE	0	1	1	0	0	0	0	1	0	0	0
105	plLF82|35	Putative uncharacterized protein HCM2.0044c n=1 Tax=Salmonella enterica subsp. enterica serovar Typhi RepID=Q935B8_SALTI	0	1	1	0	0	1	0	0	0	0	0
106	plLF82|72	Putative uncharacterized protein n=1 Tax=Klebsiella pneumoniae subsp. rhinoscleromatis ATCC 13884 RepID=C8T720_KLEPR	0	1	1	0	0	1	0	0	0	0	0
108	MT|118	BcfH protein n=2 Tax=Yersinia pestis RepID=Q65AF8_YERPE	0	1	1	0	0	0	1	0	0	0	0
110	pKPHS1|39	Putative uncharacterized protein HCM2.0038c n=1 Tax=Salmonella enterica subsp. enterica serovar Typhi RepID=Q935C4_SALTI	0	1	1	0	0	0	0	0	0	1	0
115	pHCM2|42	Putative uncharacterized protein HCM2.0044c n=1 Tax=Salmonella enterica subsp. enterica serovar Typhi RepID=Q935B8_SALTI	0	1	1	0	0	0	0	0	1	0	0
117	MT|95	Conjugative transfer assembly protein n=2 Tax=Yersinia pestis RepID=A4TSZ8_YERPP	0	1	1	0	0	0	1	0	0	0	0
120	pKPHS1|127	Putative uncharacterized protein HCM2.0124c n=1 Tax=Salmonella enterica subsp. enterica serovar Typhi RepID=Q934U3_SALTI	0	1	1	0	0	0	0	0	0	1	0
122	MT|108	Conjugative transfer assembly protein n=2 Tax=Yersinia pestis RepID=A4TSY2_YERPP	0	1	1	0	0	0	1	0	0	0	0
124	p09EL50|87	Conserved predicted protein n=5 Tax=Enterobacteriaceae RepID=C8UQY0_ECO1A	0	1	1	0	0	0	0	1	0	0	0
125	MT|116	Conjugative transfer fimbrial acetylation protein n=2 Tax=Yersinia pestis RepID=A4TSX4_YERPP	0	1	1	0	0	0	1	0	0	0	0
126	plLF82|84	Hypothetical protein (no blast hit found)	0	1	1	0	0	1	0	0	0	0	0
128	pHCM2|27	Putative uncharacterized protein HCM2.0029c n=1 Tax=Salmonella enterica subsp. enterica serovar Typhi RepID=Q935D3_SALTI	0	1	1	0	0	0	0	0	1	0	0
129	MT|89	Putative uncharacterized protein Y1061 n=7 Tax=Yersinia pestis RepID=Q9ZGZ8_YERPE	0	1	1	0	0	0	1	0	0	0	0
131	MT|117	FinO protein n=2 Tax=Yersinia pestis RepID=Q65AF9_YERPE	0	1	1	0	0	0	1	0	0	0	0
135	pHCM2|102	Putative uncharacterized protein HCM2.0103c n=1 Tax=Salmonella enterica subsp. enterica serovar Typhi RepID=Q934W4_SALTI	0	1	1	0	0	0	0	0	1	0	0
141	plLF82|89	Putative uncharacterized protein n=1 Tax=Escherichia phage phiV10 RepID=Q286W4_9CAUD	0	1	1	0	0	1	0	0	0	0	0
143	pKPHS1|111	Predicted protein n=1 Tax=Escherichia coli B354 RepID=D6JDP5_ECOLX	0	1	1	0	0	0	0	0	0	1	0
146	pKPHS1|76	Putative uncharacterized protein n=1 Tax=Yersinia pestis KIM 10 RepID=Q7BTV4_YERPE	0	1	1	0	0	0	0	0	0	1	0
147	MT|100	Conjugative transfer assembly protein n=1 Tax=Yersinia pestis Pestoides F RepID=A4TSY9_YERPP	0	1	1	0	0	0	1	0	0	0	0
150	pKPHS1|119	Putative uncharacterized protein HCM2.0116c n=1 Tax=Salmonella enterica subsp. enterica serovar Typhi RepID=Q934V1_SALTI	0	1	1	0	0	0	0	0	0	1	0
155	MT|98	Conjugative transfer protein n=1 Tax=Yersinia pestis Pestoides F RepID=A4TT00_YERPP	0	1	1	0	0	0	1	0	0	0	0
160	pKPHS1|23	Hypothetical protein (no blast hit found)	0	1	1	0	0	0	0	0	0	1	0
162	p09EL50|23	Predicted protein n=1 Tax=Escherichia coli B354 RepID=D6JDS1_ECOLX	0	1	1	0	0	0	0	1	0	0	0
165	pHCM2|11	Putative membrane protein n=1 Tax=Salmonella enterica subsp. enterica serovar Typhi RepID=Q935E9_SALTI	0	1	1	0	0	0	0	0	1	0	0
166	pKPHS1|128	Exonuclease subunit 2 n=21 Tax=Yersinia pestis RepID=A4TT32_YERPP	0	1	1	0	0	0	0	0	0	1	0
168	pKPHS1|108	Putative uncharacterized protein HCM2.0105c n=1 Tax=Salmonella enterica subsp. enterica serovar Typhi RepID=Q934W2_SALTI	0	1	1	0	0	0	0	0	0	1	0
169	p09EL50|44	Conserved domain protein n=1 Tax=Escherichia coli MS 198-1 RepID=D7X7H7_ECOLX	0	1	1	0	0	0	0	1	0	0	0
170	pKPHS1|58	Bacteriophage lambda tail assembly protein I n=1 Tax=Escherichia coli B354 RepID=D6JDU7_ECOLX	0	1	1	0	0	0	0	0	0	1	0
171	pHCM2|104	Putative uncharacterized protein HCM2.0105c n=1 Tax=Salmonella enterica subsp. enterica serovar Typhi RepID=Q934W2_SALTI	0	1	1	0	0	0	0	0	1	0	0
175	MT|103	Conjugative transfer protein n=2 Tax=Yersinia pestis RepID=A4TSZ2_YERPP	0	1	1	0	0	0	1	0	0	0	0
176	MT|109	Conjugative transfer assembly protein n=2 Tax=Yersinia pestis RepID=A4TSY3_YERPP	0	1	1	0	0	0	1	0	0	0	0
177	p09EL50|103	Putative uncharacterized protein n=1 Tax=Escherichia coli O111:H- str. 11128 RepID=C8UR64_ECO1A	0	1	1	0	0	0	0	1	0	0	0
179	MT|69	Putative uncharacterized protein n=2 Tax=Yersinia pestis RepID=A4TT20_YERPP	0	1	1	0	0	0	1	0	0	0	0
180	p09EL50|41	Putative uncharacterized protein n=1 Tax=Escherichia coli O111:H- str. 11128 RepID=C8URA1_ECO1A	0	1	1	0	0	0	0	1	0	0	0
181	plLF82|92	Conserved predicted protein n=1 Tax=Escherichia coli O111:H- str. 11128 RepID=C8UCV1_ECO1A	0	1	1	0	0	1	0	0	0	0	0
182	pKPHS1|29	Transposons Tn1721 resolvase n=10 Tax=Gammaproteobacteria RepID=TNR7_ECOLX	0	1	1	0	0	0	0	0	0	1	0
184	plLF82|22	Putative uncharacterized protein HCM2.0022 n=1 Tax=Salmonella enterica subsp. enterica serovar Typhi RepID=Q935E0_SALTI	0	1	1	0	0	1	0	0	0	0	0
185	MT|119	Endonuclease n=2 Tax=Yersinia pestis RepID=A4TSX7_YERPP	0	1	1	0	0	0	1	0	0	0	0
187	pHCM2|26	Putative lipoprotein n=1 Tax=Salmonella enterica subsp. enterica serovar Typhi RepID=Q935D4_SALTI	0	1	1	0	0	0	0	0	1	0	0
188	plLF82|93	Putative uncharacterized protein n=1 Tax=Enterobacter sp. 638 RepID=A4W7L9_ENT38	0	1	1	0	0	1	0	0	0	0	0
189	pHCM2|45	Putative uncharacterized protein HCM2.0047 n=1 Tax=Salmonella enterica subsp. enterica serovar Typhi RepID=Q935B5_SALTI	0	1	1	0	0	0	0	0	1	0	0
190	MT|93	Conjugative transfer protein n=2 Tax=Yersinia pestis RepID=A4TSZ6_YERPP	0	1	1	0	0	0	1	0	0	0	0
191	p09EL50|51	Putative uncharacterized protein hkaH n=4 Tax=root RepID=Q1R909_ECOUT	0	1	1	0	0	0	0	1	0	0	0
193	MT|106	Conjugative transfer assembly protein n=2 Tax=Yersinia pestis RepID=A4TSZ3_YERPP	0	1	1	0	0	0	1	0	0	0	0
194	p09EL50|49	Putative phage protein n=1 Tax=Escherichia coli HS RepID=A7ZWL0_ECOHS	0	1	1	0	0	0	0	1	0	0	0
197	MT|53	Hypothetical protein (no blast hit found)	0	1	1	0	0	0	1	0	0	0	0
201	pKPHS1|49	Predicted protein n=3 Tax=Escherichia coli RepID=D7JSF6_ECOLX	0	1	1	0	0	0	0	0	0	1	0
202	plLF82|80	Putative uncharacterized protein n=1 Tax=Escherichia coli B354 RepID=D6JDR4_ECOLX	0	1	1	0	0	1	0	0	0	0	0
204	p09EL50|122	Putative receptor recognizing protein Gp38 n=1 Tax=Shigella boydii CDC 3083-94 RepID=B2TXK6_SHIB3	0	1	1	0	0	0	0	1	0	0	0
207	MT|104	Putative uncharacterized protein n=1 Tax=Yersinia pestis RepID=Q65AH4_YERPE	0	1	1	0	0	0	1	0	0	0	0
208	pHCM2|128	Putative uncharacterized protein HCM2.0129c n=1 Tax=Salmonella enterica subsp. enterica serovar Typhi RepID=Q934T8_SALTI	0	1	1	0	0	0	0	0	1	0	0
210	pHCM2|19	Putative uncharacterized protein HCM2.0022 n=1 Tax=Salmonella enterica subsp. enterica serovar Typhi RepID=Q935E0_SALTI	0	1	1	0	0	0	0	0	1	0	0
212	p09EL50|22	Predicted protein n=1 Tax=Escherichia coli B354 RepID=D6JDS2_ECOLX	0	1	1	0	0	0	0	1	0	0	0
216	pHCM2|127	Putative uncharacterized protein HCM2.0128 n=1 Tax=Salmonella enterica subsp. enterica serovar Typhi RepID=Q934T9_SALTI	0	1	1	0	0	0	0	0	1	0	0
219	pKPHS1|120	Dihydrofolate reductase n=1 Tax=Escherichia coli B354 RepID=D6JDN7_ECOLX	0	1	1	0	0	0	0	0	0	1	0
222	pKPHS1|38	Putative uncharacterized protein n=3 Tax=Yersinia pestis RepID=A4TT05_YERPP	0	1	1	0	0	0	0	0	0	1	0
224	plLF82|83	Predicted protein n=1 Tax=Escherichia coli B354 RepID=D6JDR1_ECOLX	0	1	1	0	0	1	0	0	0	0	0
229	pKPHS1|89	Hypothetical phage protein n=1 Tax=Vibrio tapetis RepID=B2LSC1_9VIBR	0	1	1	0	0	0	0	0	0	1	0
231	pKPHS1|30	ORFI protein n=4 Tax=Gammaproteobacteria RepID=Q56321_ECOLX	0	1	1	0	0	0	0	0	0	1	0
232	pKPHS1|45	Hypothetical protein (no blast hit found)	0	1	1	0	0	0	0	0	0	1	0
234	pKPHS1|73	Putative uncharacterized protein HCM2.0066c n=1 Tax=Salmonella enterica subsp. enterica serovar Typhi RepID=Q935A0_SALTI	0	1	1	0	0	0	0	0	0	1	0
237	pKPHS1|83	Putative ABC transporter ATP-binding protein n=1 Tax=Salmonella enterica subsp. enterica serovar Typhi RepID=Q934Z2_SALTI	0	1	1	0	0	0	0	0	0	1	0
239	pHCM2|115	Putative uncharacterized protein HCM2.0115c n=1 Tax=Salmonella enterica subsp. enterica serovar Typhi RepID=Q934V2_SALTI	0	1	1	0	0	0	0	0	1	0	0
240	pKPHS1|96	Putative uncharacterized protein n=1 Tax=Klebsiella pneumoniae 342 RepID=B5XSJ1_KLEP3	0	1	1	0	0	0	0	0	0	1	0
241	pKPHS1|118	Putative uncharacterized protein HCM2.0115c n=1 Tax=Salmonella enterica subsp. enterica serovar Typhi RepID=Q934V2_SALTI	0	1	1	0	0	0	0	0	0	1	0
244	pKPHS1|121	Putative uncharacterized protein HCM2.0118c n=1 Tax=Salmonella enterica subsp. enterica serovar Typhi RepID=Q934U9_SALTI	0	1	1	0	0	0	0	0	0	1	0
247	pKPHS1|22	Putative uncharacterized protein n=2 Tax=Escherichia coli RepID=A1ADK0_ECOK1	0	1	1	0	0	0	0	0	0	1	0
248	pKPHS1|44	Hypothetical protein (no blast hit found)	0	1	1	0	0	0	0	0	0	1	0
250	pKPHS1|72	Putative uncharacterized protein Y1036 n=18 Tax=Yersinia pestis RepID=O68735_YERPE	0	1	1	0	0	0	0	0	0	1	0
251	pKPHS1|97	Putative uncharacterized protein HCM2.0088c n=1 Tax=Salmonella enterica subsp. enterica serovar Typhi RepID=Q934X9_SALTI	0	1	1	0	0	0	0	0	0	1	0
252	pKPHS1|67	Putative uncharacterized protein Y1040 n=21 Tax=Yersinia pestis RepID=O68732_YERPE	0	1	1	0	0	0	0	0	0	1	0
254	p09EL50|86	Putative uncharacterized protein n=1 Tax=Escherichia Stx1 converting bacteriophage RepID=Q7Y307_9CAUD	0	1	1	0	0	0	0	1	0	0	0
255	pKPHS1|27	Putative uncharacterized protein n=1 Tax=Escherichia coli RepID=B0EYP8_ECOLX	0	1	1	0	0	0	0	0	0	1	0
258	p09EL50|45	Putative uncharacterized protein n=1 Tax=Escherichia coli O111:H- str. 11128 RepID=C8UCV5_ECO1A	0	1	1	0	0	0	0	1	0	0	0
263	pHCM2|22	Putative uncharacterized protein HCM2.0024c n=1 Tax=Salmonella enterica subsp. enterica serovar Typhi RepID=Q935D8_SALTI	0	1	1	0	0	0	0	0	1	0	0
264	pKPHS1|19	Putative uncharacterized protein Y1102 n=12 Tax=Yersinia pestis RepID=Q9ZGY3_YERPE	0	1	1	0	0	0	0	0	0	1	0
266	pHCM2|99	Putative uncharacterized protein HCM2.0101c n=1 Tax=Salmonella enterica subsp. enterica serovar Typhi RepID=Q934W6_SALTI	0	1	1	0	0	0	0	0	1	0	0
267	pKPHS1|24	Glutaredoxin n=1 Tax=Escherichia coli B354 RepID=D6JDK3_ECOLX	0	1	1	0	0	0	0	0	0	1	0
268	pHCM2|85	Putative uncharacterized protein HCM2.0087c n=1 Tax=Salmonella enterica subsp. enterica serovar Typhi RepID=Q934Y0_SALTI	0	1	1	0	0	0	0	0	1	0	0
270	pKPHS1|6	Putative uncharacterized protein Y1112 n=17 Tax=Enterobacteriaceae RepID=Q9ZGY1_YERPE	0	1	1	0	0	0	0	0	0	1	0
271	MT|111	Conjugative transfer fimbrial subunit n=2 Tax=Yersinia pestis RepID=A4TSY5_YERPP	0	1	1	0	0	0	1	0	0	0	0
272	plLF82|24	Putative uncharacterized protein HCM2.0024c n=1 Tax=Salmonella enterica subsp. enterica serovar Typhi RepID=Q935D8_SALTI	0	1	1	0	0	1	0	0	0	0	0
274	MT|101	Conjugative transfer protein n=2 Tax=Yersinia pestis RepID=A4TSZ0_YERPP	0	1	1	0	0	0	1	0	0	0	0
277	pKPHS1|134	Hypothetical protein (no blast hit found)	0	1	1	0	0	0	0	0	0	1	0
278	MT|122	Predicted ATP-dependent endonuclease of the OLD family n=1 Tax=Erwinia tasmaniensis RepID=B2VB80_ERWT9	0	1	1	0	0	0	1	0	0	0	0
284	pBIDMC20B_2|27	Putative uncharacterized protein n=1 Tax=Escherichia coli B354 RepID=D6JDP0_ECOLX	1	0	1	1	0	0	0	0	0	0	0
285	pKPHS1|2	Putative uncharacterized protein Y1118 n=16 Tax=Yersinia pestis RepID=O68761_YERPE	0	1	1	0	0	0	0	0	0	1	0
290	pHCM2|93	Putative uncharacterized protein HCM2.0094c n=1 Tax=Salmonella enterica subsp. enterica serovar Typhi RepID=Q934X3_SALTI	0	1	1	0	0	0	0	0	1	0	0
291	pHCM2|87	Putative uncharacterized protein HCM2.0089c n=1 Tax=Salmonella enterica subsp. enterica serovar Typhi RepID=Q934X8_SALTI	0	1	1	0	0	0	0	0	1	0	0
292	pHCM2|89	Hypothetical protein (no blast hit found)	0	1	1	0	0	0	0	0	1	0	0
293	plLF82|15	Cold shock-like protein cspI n=2 Tax=Yersinia RepID=C4RX83_YERBE	0	1	1	0	0	1	0	0	0	0	0
295	pHCM2|86	Putative uncharacterized protein HCM2.0088c n=1 Tax=Salmonella enterica subsp. enterica serovar Typhi RepID=Q934X9_SALTI	0	1	1	0	0	0	0	0	1	0	0
296	pHCM2|80	Putative periplasmic protein n=1 Tax=Salmonella enterica subsp. enterica serovar Typhi RepID=Q934Y5_SALTI	0	1	1	0	0	0	0	0	1	0	0
297	pHCM2|96	Putative uncharacterized protein HCM2.0098c n=1 Tax=Salmonella enterica subsp. enterica serovar Typhi RepID=Q934W9_SALTI	0	1	1	0	0	0	0	0	1	0	0
298	pKPHS1|16	Putative porphyrin biosynthetic protein n=1 Tax=Salmonella enterica subsp. enterica serovar Typhi RepID=Q935E6_SALTI	0	1	1	0	0	0	0	0	0	1	0
299	pKPHS1|91	Putative periplasmic protein n=1 Tax=Salmonella enterica subsp. enterica serovar Typhi RepID=Q934Y5_SALTI	0	1	1	0	0	0	0	0	0	1	0
300	pMT1|77	Putative uncharacterized protein Y1083 n=18 Tax=Yersinia pestis RepID=Q9ZGY8_YERPE	0	1	1	0	0	0	0	0	0	0	1
303	MT|110	Conjugative transfer assembly protein n=2 Tax=Yersinia pestis RepID=A4TSY4_YERPP	0	1	1	0	0	0	1	0	0	0	0
304	pHCM2|0	Putative periplasmic protein n=1 Tax=Salmonella enterica subsp. enterica serovar Typhi RepID=Q935F9_SALTI	0	1	1	0	0	0	0	0	1	0	0
305	plLF82|5	Putative uncharacterized protein n=1 Tax=Escherichia coli B354 RepID=D6JDM0_ECOLX	0	1	1	0	0	1	0	0	0	0	0
307	pKPHS1|10	Possible lipoprotein n=2 Tax=Salmonella enterica subsp. enterica serovar Typhi RepID=Q8Z363_SALTI	0	1	1	0	0	0	0	0	0	1	0
310	pKPHS1|106	Type I site-specific deoxyribonuclease, HsdR family n=1 Tax=Escherichia coli MS 107-1 RepID=D8ESK8_ECOLX	0	1	1	0	0	0	0	0	0	1	0
311	plLF82|77	Putative uncharacterized protein n=1 Tax=Escherichia coli B354 RepID=D6JDR5_ECOLX	0	1	1	0	0	1	0	0	0	0	0
312	pHCM2|95	Putative uncharacterized protein HCM2.0097c n=1 Tax=Salmonella enterica subsp. enterica serovar Typhi RepID=Q934X0_SALTI	0	1	1	0	0	0	0	0	1	0	0
313	pKPHS1|104	HsdR n=1 Tax=Escherichia coli RepID=Q304R3_ECOLX	0	1	1	0	0	0	0	0	0	1	0
317	pKPHS1|88	Putative uncharacterized protein HCM2.0079 n=2 Tax=Enterobacteriaceae RepID=Q934Y8_SALTI	0	1	1	0	0	0	0	0	0	1	0
321	MT|105	TraR protein n=1 Tax=Yersinia pestis RepID=Q65AH5_YERPE	0	1	1	0	0	0	1	0	0	0	0
322	pHCM2|94	Putative uncharacterized protein HCM2.0095c n=1 Tax=Salmonella enterica subsp. enterica serovar Typhi RepID=Q934X2_SALTI	0	1	1	0	0	0	0	0	1	0	0
323	pKPHS1|11	Putative uncharacterized protein n=1 Tax=Salmonella enterica RepID=Q57Q98_SALCH	0	1	1	0	0	0	0	0	0	1	0
324	p09EL50|46	Putative uncharacterized protein n=9 Tax=Escherichia coli RepID=C8TR65_ECO26	0	1	1	0	0	0	0	1	0	0	0
325	pHCM2|29	Hypothetical protein (no blast hit found)	0	1	1	0	0	0	0	0	1	0	0
332	pHCM2|46	Putative uncharacterized protein n=1 Tax=Escherichia coli B354 RepID=D6JDV3_ECOLX	0	1	1	0	0	0	0	0	1	0	0
333	pHCM2|107	Hypothetical protein (no blast hit found)	0	1	1	0	0	0	0	0	1	0	0
334	pKPHS1|51	Putative uncharacterized protein n=1 Tax=Escherichia coli B354 RepID=D6JDV3_ECOLX	0	1	1	0	0	0	0	0	0	1	0
335	MT|94	Conjugative transfer fimbrial synthesis protein n=2 Tax=Yersinia pestis RepID=A4TSZ7_YERPP	0	1	1	0	0	0	1	0	0	0	0
338	plLF82|23	Glutaredoxin n=1 Tax=Escherichia coli B354 RepID=D6JDK3_ECOLX	0	1	1	0	0	1	0	0	0	0	0
340	pHCM2|90	Putative uncharacterized protein HCM2.0092 n=1 Tax=Salmonella enterica subsp. enterica serovar Typhi RepID=Q934X5_SALTI	0	1	1	0	0	0	0	0	1	0	0
344	pKPHS1|114	Putative uncharacterized protein HCM2.111c n=1 Tax=Salmonella enterica subsp. enterica serovar Typhi RepID=Q934V6_SALTI	0	1	1	0	0	0	0	0	0	1	0
345	pKPHS1|130	Putative uncharacterized protein n=1 Tax=Escherichia coli B354 RepID=D6JDM8_ECOLX	0	1	1	0	0	0	0	0	0	1	0
350	plLF82|13	Putative uncharacterized protein n=1 Tax=Providencia stuartii ATCC 25827 RepID=B2Q1S2_PROST	0	1	1	0	0	1	0	0	0	0	0
352	p09EL50|43	Putative uncharacterized protein n=1 Tax=Klebsiella variicola At-22 RepID=D3R9D8_KLEVT	0	1	1	0	0	0	0	1	0	0	0
353	pKPHS1|18	Putative uncharacterized protein n=10 Tax=Yersinia pestis RepID=A4TT10_YERPP	0	1	1	0	0	0	0	0	0	1	0
354	MT|38	invasin n=1 Tax=Yersinia pestis FV-1 RepID=UPI000169B023	0	1	1	0	0	0	1	0	0	0	0
356	pKPHS1|84	Putative ABC transporter ATP-binding protein n=1 Tax=Salmonella enterica subsp. enterica serovar Typhi RepID=Q934Z2_SALTI	0	1	1	0	0	0	0	0	0	1	0
357	pKPHS1|99	Putative uncharacterized protein HCM2.0091c n=1 Tax=Salmonella enterica subsp. enterica serovar Typhi RepID=Q934X6_SALTI	0	1	1	0	0	0	0	0	0	1	0
359	pKPHS1|35	Putative uncharacterized protein n=7 Tax=Yersinia pestis RepID=A4TT03_YERPP	0	1	1	0	0	0	0	0	0	1	0
360	pKPHS1|107	Putative DNA modification methylase n=1 Tax=Salmonella enterica subsp. enterica serovar Typhi RepID=Q934W3_SALTI	0	1	1	0	0	0	0	0	0	1	0
365	pHCM2|28	Putative uncharacterized protein HCM2.0030c n=1 Tax=Salmonella enterica subsp. enterica serovar Typhi RepID=Q935D2_SALTI	0	1	1	0	0	0	0	0	1	0	0
366	pHCM2|108	Putative uncharacterized protein HCM2.0108 n=1 Tax=Salmonella enterica subsp. enterica serovar Typhi RepID=Q934V9_SALTI	0	1	1	0	0	0	0	0	1	0	0
367	pKPHS1|98	Putative uncharacterized protein HCM2.0090c n=1 Tax=Salmonella enterica subsp. enterica serovar Typhi RepID=Q934X7_SALTI	0	1	1	0	0	0	0	0	0	1	0
369	p09EL50|35	Hypothetical protein (no blast hit found)	0	1	1	0	0	0	0	1	0	0	0
370	pHCM2|23	Putative uncharacterized protein HCM2.0025c n=1 Tax=Salmonella enterica subsp. enterica serovar Typhi RepID=Q935D7_SALTI	0	1	1	0	0	0	0	0	1	0	0
371	plLF82|7	Putative uncharacterized protein n=1 Tax=Escherichia coli B354 RepID=D6JDL8_ECOLX	0	1	1	0	0	1	0	0	0	0	0
373	MT|136	Putative uncharacterized protein Y1083 n=18 Tax=Yersinia pestis RepID=Q9ZGY8_YERPE	0	1	1	0	0	0	1	0	0	0	0
374	p09EL50|50	Putative uncharacterized protein n=1 Tax=Escherichia coli MS 84-1 RepID=D7XV66_ECOLX	0	1	1	0	0	0	0	1	0	0	0
376	pKPHS1|4	Putative uncharacterized protein HCM2.0004c n=1 Tax=Salmonella enterica subsp. enterica serovar Typhi RepID=Q935F7_SALTI	0	1	1	0	0	0	0	0	0	1	0
378	pKPHS1|95	Putative uncharacterized protein n=1 Tax=Escherichia coli B354 RepID=D6JDR5_ECOLX	0	1	1	0	0	0	0	0	0	1	0
379	pKPHS1|100	Putative uncharacterized protein n=1 Tax=Aeromonas hydrophila subsp. hydrophila ATCC 7966 RepID=A0KH70_AERHH	0	1	1	0	0	0	0	0	0	1	0
380	MT|121	ATP/GTP-binding protein n=1 Tax=Escherichia albertii TW07627 RepID=B1EHG5_9ESCH	0	1	1	0	0	0	1	0	0	0	0
382	pBIDMC20B_2|26	Putative uncharacterized protein n=1 Tax=Escherichia coli B354 RepID=D6JDP0_ECOLX	1	0	1	1	0	0	0	0	0	0	0
384	MT|96	Hypothetical protein (no blast hit found)	0	1	1	0	0	0	1	0	0	0	0
385	pHCM2|106	Putative uncharacterized protein HCM2.0107c n=1 Tax=Salmonella enterica subsp. enterica serovar Typhi RepID=Q934W0_SALTI	0	1	1	0	0	0	0	0	1	0	0
388	pKPHS1|46	Hypothetical protein (no blast hit found)	0	1	1	0	0	0	0	0	0	1	0
392	pKPHS1|3	Putative uncharacterized protein n=1 Tax=Escherichia coli B354 RepID=D6JDM2_ECOLX	0	1	1	0	0	0	0	0	0	1	0
393	pMT1|91	Putative uncharacterized protein n=1 Tax=Yersinia pestis KIM D27 RepID=D1U236_YERPE	0	1	1	0	0	0	0	0	0	0	1
396	pKPHS1|36	Putative uncharacterized protein HCM2.0034c n=1 Tax=Salmonella enterica subsp. enterica serovar Typhi RepID=Q935C8_SALTI	0	1	1	0	0	0	0	0	0	1	0
397	pHCM2|101	Putative uncharacterized protein HCM2.0102c n=1 Tax=Salmonella enterica subsp. enterica serovar Typhi RepID=Q934W5_SALTI	0	1	1	0	0	0	0	0	1	0	0
400	pKPHS1|50	Putative uncharacterized protein HCM2.0048c n=1 Tax=Salmonella enterica subsp. enterica serovar Typhi RepID=Q935B4_SALTI	0	1	1	0	0	0	0	0	0	1	0
401	pKPHS1|109	Predicted protein n=1 Tax=Escherichia coli B354 RepID=D6JDP8_ECOLX	0	1	1	0	0	0	0	0	0	1	0
402	pKPHS1|133	Hypothetical protein (no blast hit found)	0	1	1	0	0	0	0	0	0	1	0
405	pMT1|47	Putative uncharacterized protein n=7 Tax=Yersinia pestis RepID=C4GYN3_YERPN	0	1	1	0	0	0	0	0	0	0	1
408	MT|44	Putative uncharacterized protein n=1 Tax=Yersinia pestis Angola RepID=A9QY85_YERPG	0	1	1	0	0	0	1	0	0	0	0
410	MT|112	Hypothetical protein (no blast hit found)	0	1	1	0	0	0	1	0	0	0	0
411	pHCM2|20	Hypothetical protein (no blast hit found)	0	1	1	0	0	0	0	0	1	0	0
412	pKPHS1|132	Hypothetical protein (no blast hit found)	0	1	1	0	0	0	0	0	0	1	0
415	pHCM2|100	Hypothetical protein (no blast hit found)	0	1	1	0	0	0	0	0	1	0	0
416	pHCM2|91	Hypothetical protein (no blast hit found)	0	1	1	0	0	0	0	0	1	0	0
417	pKPHS1|71	Hypothetical protein (no blast hit found)	0	1	1	0	0	0	0	0	0	1	0

## Sheet: MOBP3_IncX1
Cluster	Ref Gene	Annotation	our	refs	all	pFV9873_4	p2ESCUM	pB182_37	pDKX1_TEM_52	pE001	pLN126_33	pMAS2027	pNMEC31_31	pOLA52	pRPEC180_47	pSARA30	pSE34	pSYM1	R485
29	p2ESCUM|33	Nickase n=1 Tax=Escherichia coli UMN026 RepID=B7LJD5_ECOLU	1	13	14	1	1	1	1	1	1	1	1	1	1	1	1	1	1
42	p2ESCUM|24	Putative pilx9 protein, putative conjugal transfer protein, putative exported protein n=1 Tax=Escherichia coli UMN026 RepID=B7LJC5_ECOLU	1	13	14	1	1	1	1	1	1	1	1	1	1	1	1	1	1
63	p2ESCUM|25	Pilx8 protein n=6 Tax=Enterobacteriaceae RepID=B0ZDY0_ECOLX	1	13	14	1	1	1	1	1	1	1	1	1	1	1	1	1	1
131	p2ESCUM|35	Putative uncharacterized protein n=2 Tax=Enterobacteriaceae RepID=B5FH03_SALDC	1	13	14	1	1	1	1	1	1	1	1	1	1	1	1	1	1
182	pNMEC31_31|35	Putative uncharacterized protein n=4 Tax=Enterobacteriaceae RepID=B0ZDZ3_ECOLX	1	13	14	1	1	1	1	1	1	1	1	1	1	1	1	1	1
4	p2ESCUM|29	Putative Pilx3-4/VirB3-4 protein, putative conjugal transfer protein n=1 Tax=Escherichia coli UMN026 RepID=B7LJD0_ECOLU	1	12	13	1	1	1	1	1	0	1	1	1	1	1	1	1	1
10	p2ESCUM|21	Putative uncharacterized protein n=1 Tax=Escherichia coli UMN026 RepID=B7LJC2_ECOLU	1	12	13	1	1	1	1	1	0	1	1	1	1	1	1	1	1
24	R485|33	PilX10 n=5 Tax=Enterobacteriaceae RepID=D0QMP1_ECOLX	1	12	13	1	1	1	1	1	0	1	1	1	1	1	1	1	1
35	p2ESCUM|22	Putative uncharacterized protein n=1 Tax=Escherichia coli UMN026 RepID=B7LJC3_ECOLU	1	12	13	1	1	1	1	1	0	1	1	1	1	1	1	1	1
60	p2ESCUM|28	Putative Pilx5/VirB5 protein, putative conjugal transfer protein, putative exported protein n=1 Tax=Escherichia coli UMN026 RepID=B7LJC9_ECOLU	0	13	13	0	1	1	1	1	1	1	1	1	1	1	1	1	1
81	pLN126_33|12	Putative uncharacterized protein n=1 Tax=Escherichia coli MS 175-1 RepID=D8BAJ2_ECOLX	0	13	13	0	1	1	1	1	1	1	1	1	1	1	1	1	1
106	pDKX1_TEM_52|12	Bis protein n=2 Tax=Escherichia coli RepID=D0QMK7_ECOLX	1	12	13	1	1	0	1	1	1	1	1	1	1	1	1	1	1
112	p2ESCUM|20	Putative uncharacterized protein n=1 Tax=Escherichia coli UMN026 RepID=B7LJC1_ECOLU	1	12	13	1	1	1	1	1	0	1	1	1	1	1	1	1	1
140	pE001|49	Putative Pilx2 protein n=1 Tax=Escherichia coli UMN026 RepID=B7LJD1_ECOLU	1	12	13	1	1	1	1	1	1	1	1	1	0	1	1	1	1
183	p2ESCUM|11	Hha expression modulating protein n=15 Tax=Enterobacteriaceae RepID=B0ZDX1_ECOLX	1	12	13	1	1	1	1	1	0	1	1	1	1	1	1	1	1
8	p2ESCUM|12	Putative DNA topoisomerase III n=1 Tax=Escherichia coli UMN026 RepID=B7LJB3_ECOLU	0	12	12	0	1	1	1	1	0	1	1	1	1	1	1	1	1
155	pB182_37|30	Stability protein StbE n=6 Tax=Enterobacteriaceae RepID=B0EYQ1_ECOLX	0	12	12	0	0	1	1	1	1	1	1	1	1	1	1	1	1
163	pB182_37|31	Stability protein StbD n=11 Tax=Enterobacteriaceae RepID=B0EYQ2_ECOLX	0	12	12	0	0	1	1	1	1	1	1	1	1	1	1	1	1
181	pB182_37|20	Putative uncharacterized protein n=1 Tax=Salmonella enterica subsp. enterica serovar Dublin str. CT_02021853 RepID=B5FH00_SALDC	0	12	12	0	0	1	1	1	1	1	1	1	1	1	1	1	1
74	pB182_37|36	TnpR n=2 Tax=Enterobacteriaceae RepID=B5P980_SALET	0	11	11	0	0	1	1	1	1	1	1	1	1	1	1	0	1
73	p2ESCUM|31	Putative Pilx1/VirB1 protein, putative conjugal transfer protein, putative exported protein n=1 Tax=Escherichia coli UMN026 RepID=B7LJD2_ECOLU	1	9	10	1	1	1	1	0	0	1	0	1	0	1	1	1	1
103	pRPEC180_47|23	DNA-binding protein H-NS n=1 Tax=Salmonella enterica subsp. enterica serovar Dublin RepID=B1MU88_SALDU	0	10	10	0	0	1	1	0	0	1	1	1	1	1	1	1	1
134	pB182_37|26	Putative uncharacterized protein n=1 Tax=Salmonella enterica subsp. enterica serovar Heidelberg str. SL486 RepID=B5P967_SALET	0	10	10	0	0	1	1	0	1	1	1	0	1	1	1	1	1
147	p2ESCUM|19	Putative uncharacterized protein n=1 Tax=Escherichia coli UMN026 RepID=B7LJC0_ECOLU	1	9	10	1	1	1	1	1	0	1	1	1	0	0	0	1	1
30	p2ESCUM|26	Putative TrbL/VirB6 plasmid conjugal transfer protein n=1 Tax=Escherichia coli UMN026 RepID=B7LJC7_ECOLU	0	9	9	0	1	0	1	1	0	1	1	0	1	0	1	1	1
137	pB182_37|29	Putative uncharacterized protein n=2 Tax=Enterobacteriaceae RepID=B0ZDZ8_ECOLX	0	9	9	0	0	1	1	1	1	0	1	1	1	1	1	0	0
160	pB182_37|28	Putative uncharacterized protein n=1 Tax=Escherichia coli MS 69-1 RepID=D7ZAX1_ECOLX	0	9	9	0	0	1	1	1	1	0	1	1	1	1	1	0	0
178	pB182_37|27	Putative uncharacterized protein n=1 Tax=Escherichia coli MS 69-1 RepID=D7ZAX2_ECOLX	0	9	9	0	0	1	1	1	1	0	1	1	1	1	1	0	0
190	pB182_37|25	Putative uncharacterized protein n=3 Tax=Enterobacteriaceae RepID=B0ZDZ4_ECOLX	0	9	9	0	0	1	1	1	1	0	1	1	1	1	1	0	0
173	p2ESCUM|27	Eex protein n=3 Tax=Enterobacteriaceae RepID=B5FGZ5_SALDC	0	8	8	0	1	0	1	1	0	1	0	0	1	0	1	1	1
191	pDKX1_TEM_52|21	Putative uncharacterized protein n=2 Tax=Escherichia coli RepID=B0EYP0_ECOLX	0	8	8	0	0	0	1	1	0	1	0	1	1	0	1	1	1
77	pLN126_33|37	ParF n=3 Tax=Enterobacteriaceae RepID=B0EYM3_ECOLX	0	7	7	0	0	0	0	0	1	1	1	1	0	0	1	1	1
171	pLN126_33|38	Plasmid partition protein ParG n=2 Tax=Enterobacteriaceae RepID=A9LK87_SALEN	0	7	7	0	0	0	0	0	1	1	1	1	0	0	1	1	1
48	pRPEC180_47|59	Pi protein n=1 Tax=Escherichia coli RepID=D0QMK6_ECOLX	0	6	6	0	0	0	1	1	0	1	0	0	1	0	0	1	1
121	pSYM1|3	DNA distortion polypeptide 3 n=2 Tax=Enterobacteriaceae RepID=D0QMK8_ECOLX	0	6	6	0	0	0	0	0	1	1	1	0	0	0	1	1	1
142	pMAS2027|5	Putative uncharacterized protein n=3 Tax=Enterobacteriaceae RepID=D0QML2_ECOLX	0	6	6	0	0	0	0	0	1	1	1	0	0	0	1	1	1
158	pDKX1_TEM_52|28	Putative uncharacterized protein upfA n=3 Tax=Enterobacteriaceae RepID=D0QMN2_ECOLX	0	6	6	0	0	0	1	1	0	1	0	0	0	0	1	1	1
34	pFV9873_4|35	Pilx6 protein n=3 Tax=Escherichia coli RepID=B0ZDY3_ECOLX	1	4	5	1	0	1	0	0	1	0	0	1	0	1	0	0	0
39	pB182_37|34	Putative uncharacterized protein n=2 Tax=Enterobacteriaceae RepID=B5P977_SALET	0	5	5	0	0	1	1	1	0	0	0	0	1	1	0	0	0
51	pSARA30|0	PI protein n=2 Tax=Enterobacteriaceae RepID=B0ZE01_ECOLX	0	5	5	0	0	0	0	0	1	0	1	1	0	1	1	0	0
65	pLN126_33|30	MrkB fimbrial protein n=6 Tax=Enterobacteriaceae RepID=B0ZDW3_ECOLX	0	5	5	0	0	0	0	0	1	1	0	1	0	0	0	1	1
75	pLN126_33|33	MrkF n=1 Tax=Escherichia coli RepID=B0LHG9_ECOLX	0	5	5	0	0	0	0	0	1	1	0	1	0	0	0	1	1
80	pSYM1|26	MrkA fimbrial protein n=4 Tax=Enterobacteriaceae RepID=B0ZDW4_ECOLX	0	5	5	0	0	0	0	0	1	1	0	1	0	0	0	1	1
84	pDKX1_TEM_52|32	Putative uncharacterized protein n=1 Tax=Citrobacter rodentium ICC168 RepID=D2TVD2_CITRI	0	5	5	0	0	0	1	1	0	0	1	0	1	0	1	0	0
98	pLN126_33|18	Insertion element IS1 protein insB n=2 Tax=Escherichia coli RepID=INSB_ECOLX	0	5	5	0	0	0	0	0	1	1	0	1	0	0	0	1	1
126	pDKX1_TEM_52|13	DNA distortion protein 3 n=1 Tax=Salmonella enterica subsp. enterica serovar Dublin RepID=B1MU35_SALDU	0	5	5	0	0	1	1	1	0	0	0	0	1	1	0	0	0
143	pB182_37|35	Putative uncharacterized protein n=1 Tax=Escherichia coli MS 69-1 RepID=D7ZCV9_ECOLX	0	5	5	0	0	1	1	1	0	0	0	0	1	1	0	0	0
153	pB182_37|15	Putative entry exclusion protein n=3 Tax=Escherichia coli RepID=B0ZDY4_ECOLX	1	4	5	1	0	1	0	0	1	0	0	1	0	1	0	0	0
200	pDKX1_TEM_52|22	Putative uncharacterized protein n=1 Tax=Escherichia coli MS 69-1 RepID=D7ZFK5_ECOLX	0	5	5	0	0	0	1	1	0	0	0	1	1	0	1	0	0
205	pB182_37|13	PilX7 n=6 Tax=Enterobacteriaceae RepID=B0ZDY1_ECOLX	0	5	5	0	0	1	0	0	0	0	1	0	1	1	1	0	0
16	pMAS2027|23	Putative uncharacterized protein n=1 Tax=Escherichia coli RepID=D0QMN1_ECOLX	0	4	4	0	0	0	0	0	0	1	0	0	0	0	1	1	1
38	R485|74	MrkD fimbrial protein n=1 Tax=Escherichia coli RepID=B0ZDW1_ECOLX	0	4	4	0	0	0	0	0	0	1	0	1	0	0	0	1	1
41	pMAS2027|28	Putative uncharacterized protein n=2 Tax=Escherichia coli RepID=D0QMN6_ECOLX	0	4	4	0	0	0	0	0	0	1	0	1	0	0	0	1	1
49	pDKX1_TEM_52|25	Extended-spectrum beta-lactamase TEM-52 n=3 Tax=Enterobacteriaceae RepID=Q5EGJ5_SALTY	0	4	4	0	0	0	1	1	0	0	0	1	1	0	0	0	0
53	pMAS2027|22	Putative uncharacterized protein n=1 Tax=Escherichia coli RepID=D0QMN0_ECOLX	0	4	4	0	0	0	0	0	0	1	0	0	0	0	1	1	1
67	pFV9873_4|4	Putative DnaJ-class molecular chaperone n=1 Tax=Escherichia coli UMN026 RepID=B7LJE7_ECOLU	1	3	4	1	0	0	0	0	0	1	0	0	0	0	0	1	1
68	pDKX1_TEM_52|16	Plasmid partition protein A n=2 Tax=Salmonella enterica subsp. enterica RepID=B1MU38_SALDU	0	4	4	0	0	0	1	1	0	0	0	0	1	1	0	0	0
78	pMAS2027|4	Putative uncharacterized protein n=2 Tax=Escherichia coli RepID=D0QML1_ECOLX	0	4	4	0	0	0	0	0	0	1	0	0	0	0	1	1	1
79	p2ESCUM|13	Putative uncharacterized protein n=1 Tax=Escherichia coli UMN026 RepID=B7LJB4_ECOLU	1	3	4	1	1	0	1	1	0	0	0	0	0	0	0	0	0
94	pE001|50	Pilx1 protein n=2 Tax=Salmonella enterica subsp. enterica serovar Dublin RepID=B5FGZ9_SALDC	0	4	4	0	0	0	0	1	1	0	1	0	1	0	0	0	0
108	p2ESCUM|17	Putative uncharacterized protein n=1 Tax=Escherichia coli UMN026 RepID=B7LJB8_ECOLU	1	3	4	1	1	0	1	1	0	0	0	0	0	0	0	0	0
115	p2ESCUM|15	Putative uncharacterized protein n=1 Tax=Escherichia coli UMN026 RepID=B7LJB6_ECOLU	1	3	4	1	1	0	1	1	0	0	0	0	0	0	0	0	0
139	p2ESCUM|14	Conserved domain protein n=2 Tax=Escherichia coli RepID=D8AFS8_ECOLX	1	3	4	1	1	0	1	1	0	0	0	0	0	0	0	0	0
207	pMAS2027|10	Putative uncharacterized protein n=1 Tax=Escherichia coli RepID=B0ZE09_ECOLX	0	4	4	0	0	0	0	0	0	1	0	1	0	0	0	1	1
0	pDKX1_TEM_52|23	Transposase n=3 Tax=Gammaproteobacteria RepID=B7L3T9_ESCF3	0	3	3	0	0	0	1	1	0	0	0	0	1	0	0	0	0
6	pLN126_33|31	MrkC fimbrial protein n=3 Tax=Enterobacteriaceae RepID=B0ZDW2_ECOLX	0	3	3	0	0	0	0	0	1	0	0	1	0	0	0	0	1
54	pDKX1_TEM_52|20	Putative uncharacterized protein n=2 Tax=Escherichia coli RepID=B7LD18_ECO55	0	3	3	0	0	0	1	1	0	0	0	0	1	0	0	0	0
86	pDKX1_TEM_52|24	Transposon Tn3 resolvase n=1 Tax=Salmonella enterica subsp. enterica serovar Heidelberg str. SL476 RepID=B4TH86_SALHS	0	3	3	0	0	0	1	1	0	0	0	0	1	0	0	0	0
88	pMAS2027|50	Putative uncharacterized protein n=2 Tax=Enterobacteriaceae RepID=D0QMQ9_ECOLX	0	3	3	0	0	0	0	0	0	1	0	0	0	0	0	1	1
92	pDKX1_TEM_52|18	Putative uncharacterized protein n=1 Tax=Escherichia coli RepID=B0EYP2_ECOLX	0	3	3	0	0	0	1	1	0	0	0	0	1	0	0	0	0
93	p2ESCUM|16	Putative endonuclease n=1 Tax=Escherichia coli UMN026 RepID=B7LJB7_ECOLU	1	2	3	1	1	0	0	0	0	0	0	0	1	0	0	0	0
136	pMAS2027|11	Putative cytoplasmic protein n=1 Tax=Escherichia coli RepID=B0LHH0_ECOLX	0	3	3	0	0	0	0	0	0	1	0	0	0	0	0	1	1
148	pRPEC180_47|31	Putative uncharacterized protein yggA n=1 Tax=Salmonella enterica subsp. enterica serovar Enteritidis RepID=A9LK67_SALEN	0	3	3	0	0	0	0	0	0	0	0	0	1	1	1	0	0
156	pMAS2027|49	Putative uncharacterized protein n=1 Tax=Escherichia coli RepID=D0QMQ8_ECOLX	0	3	3	0	0	0	0	0	0	1	0	0	0	0	0	1	1
159	p2ESCUM|18	Putative uncharacterized protein n=1 Tax=Escherichia coli UMN026 RepID=B7LJB9_ECOLU	1	2	3	1	1	0	1	0	0	0	0	0	0	0	0	0	0
169	pMAS2027|48	Putative uncharacterized protein yajA n=1 Tax=Escherichia coli RepID=D0QMQ7_ECOLX	0	3	3	0	0	0	0	0	0	1	0	0	0	0	0	1	1
193	pDKX1_TEM_52|19	Hypothetical protein (no blast hit found)	0	3	3	0	0	0	1	1	0	0	0	0	1	0	0	0	0
5	pB182_37|44	Dead/deah box helicase domain protein n=1 Tax=Salmonella enterica subsp. enterica serovar Heidelberg str. SL486 RepID=B5P987_SALET	0	2	2	0	0	1	0	0	0	0	0	0	0	1	0	0	0
9	pB182_37|42	Putative uncharacterized protein n=1 Tax=Salmonella enterica subsp. enterica serovar Heidelberg str. SL486 RepID=B5P985_SALET	0	2	2	0	0	1	0	0	0	0	0	0	0	1	0	0	0
17	pMAS2027|20	Putative uncharacterized protein n=2 Tax=Enterobacteriaceae RepID=B0LHG2_ECOLX	0	2	2	0	0	0	0	0	0	1	0	0	0	0	0	0	1
22	pMAS2027|16	Hypothetical protein (no blast hit found)	0	2	2	0	0	0	0	0	0	1	0	0	0	0	0	1	0
37	p2ESCUM|0	PI protein (Replication initiation protein) n=1 Tax=Escherichia coli UMN026 RepID=B7LJA1_ECOLU	1	1	2	1	1	0	0	0	0	0	0	0	0	0	0	0	0
40	pLN126_33|35	Transposase InsC for insertion sequence IS903 n=3 Tax=Enterobacteriaceae RepID=A4IUH9_YERRU	0	2	2	0	0	0	0	0	1	0	0	0	0	0	0	0	1
44	p2ESCUM|8	Putative resolvase (Protein D) n=1 Tax=Escherichia coli UMN026 RepID=B7LJA9_ECOLU	1	1	2	1	1	0	0	0	0	0	0	0	0	0	0	0	0
69	p2ESCUM|7	Putative YafB protein n=1 Tax=Escherichia coli UMN026 RepID=B7LJA8_ECOLU	1	1	2	1	1	0	0	0	0	0	0	0	0	0	0	0	0
71	p2ESCUM|9	Putative uncharacterized protein n=1 Tax=Escherichia coli UMN026 RepID=B7LJB0_ECOLU	1	1	2	1	1	0	0	0	0	0	0	0	0	0	0	0	0
83	pB182_37|2	Putative uncharacterized protein n=1 Tax=Salmonella enterica subsp. enterica serovar Heidelberg str. SL486 RepID=B5P944_SALET	0	2	2	0	0	1	0	0	0	0	0	0	0	1	0	0	0
85	pMAS2027|21	Putative uncharacterized protein n=2 Tax=Enterobacteriaceae RepID=B0LHG1_ECOLX	0	2	2	0	0	0	0	0	0	1	0	0	0	0	0	0	1
89	p2ESCUM|42	Putative uncharacterized protein n=3 Tax=Enterobacteriaceae RepID=B2TSG2_SHIB3	1	1	2	1	1	0	0	0	0	0	0	0	0	0	0	0	0
90	pE001|35	W0002 n=2 Tax=Enterobacteriaceae RepID=B3X7C0_SHIDY	0	2	2	0	0	0	1	1	0	0	0	0	0	0	0	0	0
95	pB182_37|41	Putative uncharacterized protein n=2 Tax=Enterobacteriaceae RepID=B5P984_SALET	0	2	2	0	0	1	0	0	0	0	0	0	0	1	0	0	0
96	p2ESCUM|32	Actx protein n=1 Tax=Escherichia coli RepID=Q9EUG2_ECOLX	1	1	2	1	1	0	0	0	0	0	0	0	0	0	0	0	0
100	pMAS2027|3	hypothetical protein Salmonellentericaenterica_00772 n=1 Tax=Salmonella enterica subsp. enterica serovar Typhi str. E98-3139 RepID=UPI0001912CB9	0	2	2	0	0	0	0	0	0	1	0	0	0	0	0	1	0
102	p2ESCUM|10	Global nucleic acid-binding transcriptional dual regulator n=1 Tax=Escherichia coli UMN026 RepID=B7LJB1_ECOLU	1	1	2	1	1	0	0	0	0	0	0	0	0	0	0	0	0
105	pMAS2027|14	Outer membrane usher protein MrkC n=1 Tax=Klebsiella pneumoniae subsp. rhinoscleromatis ATCC 13884 RepID=C8SXT6_KLEPR	0	2	2	0	0	0	0	0	0	1	0	0	0	0	0	1	0
111	p2ESCUM|38	Putative uncharacterized protein n=1 Tax=Escherichia coli UMN026 RepID=B7LJE1_ECOLU	1	1	2	1	1	0	0	0	0	0	0	0	0	0	0	0	0
113	pFV9873_4|5	Putative uncharacterized protein n=1 Tax=Escherichia coli UMN026 RepID=B7LJA3_ECOLU	1	1	2	1	1	0	0	0	0	0	0	0	0	0	0	0	0
127	p2ESCUM|44	DNA-binding prophage protein n=3 Tax=Enterobacteriaceae RepID=B2U639_ECOLX	1	1	2	1	1	0	0	0	0	0	0	0	0	0	0	0	0
128	pB182_37|40	Putative uncharacterized protein n=2 Tax=Escherichia coli RepID=D7ZFK1_ECOLX	0	2	2	0	0	1	0	0	0	0	0	0	0	1	0	0	0
129	pB182_37|0	Putative uncharacterized protein orf36 n=1 Tax=Escherichia coli RepID=Q08JN2_ECOLX	0	2	2	0	0	1	0	0	0	0	0	0	0	1	0	0	0
130	p2ESCUM|39	Putative uncharacterized protein n=3 Tax=Enterobacteriaceae RepID=B7LJE2_ECOLU	1	1	2	1	1	0	0	0	0	0	0	0	0	0	0	0	0
132	p2ESCUM|45	Probable addiction module killer protein n=5 Tax=Enterobacteriaceae RepID=B2TSF8_SHIB3	1	1	2	1	1	0	0	0	0	0	0	0	0	0	0	0	0
135	pB182_37|39	Putative uncharacterized protein n=1 Tax=Escherichia coli MS 175-1 RepID=D8B5C9_ECOLX	0	2	2	0	0	1	0	0	0	0	0	0	0	1	0	0	0
141	p2ESCUM|37	Putative uncharacterized protein n=1 Tax=Escherichia coli UMN026 RepID=B7LJE0_ECOLU	1	1	2	1	1	0	0	0	0	0	0	0	0	0	0	0	0
146	p2ESCUM|6	Putative uncharacterized protein n=2 Tax=Enterobacteriaceae RepID=B7LJA7_ECOLU	1	1	2	1	1	0	0	0	0	0	0	0	0	0	0	0	0
150	pMAS2027|15	Hypothetical protein (no blast hit found)	0	2	2	0	0	0	0	0	0	1	0	0	0	0	0	1	0
152	p2ESCUM|5	Putative uncharacterized protein n=1 Tax=Escherichia coli UMN026 RepID=B7LJA6_ECOLU	1	1	2	1	1	0	0	0	0	0	0	0	0	0	0	0	0
154	p2ESCUM|4	Putative uncharacterized protein n=1 Tax=Escherichia coli UMN026 RepID=B7LJA5_ECOLU	1	1	2	1	1	0	0	0	0	0	0	0	0	0	0	0	0
157	pB182_37|38	Putative uncharacterized protein n=1 Tax=Escherichia coli RepID=B0EYP8_ECOLX	0	2	2	0	0	1	0	0	0	0	0	0	0	1	0	0	0
161	pSE34|35	Putative uncharacterized protein n=1 Tax=Salmonella enterica subsp. enterica serovar Enteritidis RepID=A9LK77_SALEN	0	2	2	0	0	0	1	0	0	0	0	0	0	0	1	0	0
162	p2ESCUM|41	Putative uncharacterized protein n=5 Tax=Enterobacteriaceae RepID=B2TSG3_SHIB3	1	1	2	1	1	0	0	0	0	0	0	0	0	0	0	0	0
166	pB182_37|1	Integrase catalytic region n=1 Tax=Shigella sp. D9 RepID=UPI0001B5329E	0	2	2	0	0	1	0	0	0	0	0	0	0	1	0	0	0
168	pNMEC31_31|3	Putative uncharacterized protein n=1 Tax=Escherichia coli RepID=D0QMK9_ECOLX	0	2	2	0	0	0	0	0	0	0	1	0	0	0	0	0	1
174	p2ESCUM|40	YajA protein n=8 Tax=Enterobacteriaceae RepID=B2TSG4_SHIB3	1	1	2	1	1	0	0	0	0	0	0	0	0	0	0	0	0
180	p2ESCUM|3	Putative uncharacterized protein n=1 Tax=Escherichia coli UMN026 RepID=B7LJA4_ECOLU	1	1	2	1	1	0	0	0	0	0	0	0	0	0	0	0	0
186	pB182_37|43	Hypothetical protein (no blast hit found)	0	2	2	0	0	1	0	0	0	0	0	0	0	1	0	0	0
197	pE001|5	Putative uncharacterized protein n=2 Tax=Salmonella enterica subsp. enterica serovar Dublin RepID=B5FH06_SALDC	0	2	2	0	0	0	0	1	0	0	0	1	0	0	0	0	0
201	pNMEC31_31|16	Putative uncharacterized protein n=2 Tax=Salmonella enterica subsp. enterica serovar Dublin RepID=B5FH89_SALDC	0	2	2	0	0	0	0	0	0	0	1	0	0	0	1	0	0
202	pDKX1_TEM_52|27	Hypothetical protein (no blast hit found)	0	2	2	0	0	0	1	1	0	0	0	0	0	0	0	0	0
1	pOLA52|59	OqxB integral membrane protein n=1 Tax=Escherichia coli RepID=Q69HW2_ECOLX	0	1	1	0	0	0	0	0	0	0	0	1	0	0	0	0	0
2	pSYM1|14	Transposase n=1 Tax=Salmonella enterica subsp. enterica serovar Saintpaul str. SARA29 RepID=B5MTG1_SALET	0	1	1	0	0	0	0	0	0	0	0	0	0	0	0	1	0
3	pLN126_33|26	TnpA n=2 Tax=Enterobacteriaceae RepID=Q6SJ78_ECOLX	0	1	1	0	0	0	0	0	1	0	0	0	0	0	0	0	0
7	pSYM1|9	ABC transporter-related protein n=1 Tax=Serratia proteamaculans 568 RepID=A8GE78_SERP5	0	1	1	0	0	0	0	0	0	0	0	0	0	0	0	1	0
11	pRPEC180_47|16	MccE n=1 Tax=Escherichia coli RepID=B0EYN8_ECOLX	0	1	1	0	0	0	0	0	0	0	0	0	1	0	0	0	0
12	pLN126_33|17	Type IV secretion/conjugal transfer ATPase, VirB4 family n=1 Tax=Escherichia coli MS 69-1 RepID=D7ZAV8_ECOLX	0	1	1	0	0	0	0	0	1	0	0	0	0	0	0	0	0
13	R485|66	Transposase InsA n=28 Tax=Bacteria RepID=A4IVB3_SALNS	0	1	1	0	0	0	0	0	0	0	0	0	0	0	0	0	1
14	pFV9873_4|49	Putative DNA topoisomerase III n=1 Tax=Escherichia coli UMN026 RepID=B7LJB3_ECOLU	1	0	1	1	0	0	0	0	0	0	0	0	0	0	0	0	0
15	R485|56	TrbL/VirB6 plasmid conjugal transfer protein n=3 Tax=Proteobacteria RepID=D5C7J5_ENTCC	0	1	1	0	0	0	0	0	0	0	0	0	0	0	0	0	1
18	R485|49	Phage integrase family protein n=5 Tax=Proteobacteria RepID=A3M2G6_ACIBT	0	1	1	0	0	0	0	0	0	0	0	0	0	0	0	0	1
19	pOLA52|52	Transposase n=2 Tax=Enterobacteriaceae RepID=B6UYR7_KLEPN	0	1	1	0	0	0	0	0	0	0	0	1	0	0	0	0	0
20	pRPEC180_47|27	AAA ATPase, central domain protein n=2 Tax=Escherichia coli RepID=B3ISR1_ECOLX	0	1	1	0	0	0	0	0	0	0	0	0	1	0	0	0	0
21	pSYM1|10	Secretion protein HlyD family protein n=1 Tax=Serratia odorifera 4Rx13 RepID=D1RQQ7_SEROD	0	1	1	0	0	0	0	0	0	0	0	0	0	0	0	1	0
23	pRPEC180_47|30	Putative exported protein n=1 Tax=Citrobacter rodentium ICC168 RepID=D2TVD8_CITRI	0	1	1	0	0	0	0	0	0	0	0	0	1	0	0	0	0
25	pRPEC180_47|18	MccC protein n=1 Tax=Escherichia coli RepID=Q47507_ECOLX	0	1	1	0	0	0	0	0	0	0	0	0	1	0	0	0	0
26	pRPEC180_47|15	MccF n=1 Tax=Escherichia coli RepID=Q2KKH9_ECOLX	0	1	1	0	0	0	0	0	0	0	0	0	1	0	0	0	0
27	pLN126_33|19	Type IV secretion/conjugal transfer ATPase, VirB4 family n=1 Tax=Escherichia coli MS 69-1 RepID=D7ZAV8_ECOLX	0	1	1	0	0	0	0	0	1	0	0	0	0	0	0	0	0
28	pOLA52|58	OqxA membrane-fusion protein n=5 Tax=Enterobacteriaceae RepID=Q69HW3_ECOLX	0	1	1	0	0	0	0	0	0	0	0	1	0	0	0	0	0
31	pRPEC180_47|19	MccB n=1 Tax=Escherichia coli RepID=Q2KKH8_ECOLX	0	1	1	0	0	0	0	0	0	0	0	0	1	0	0	0	0
32	R485|60	Bile acid:sodium symporter n=3 Tax=Proteobacteria RepID=Q0ADV4_NITEC	0	1	1	0	0	0	0	0	0	0	0	0	0	0	0	0	1
33	pOLA52|45	Putative uncharacterized protein n=1 Tax=Escherichia coli RepID=B0ZE04_ECOLX	0	1	1	0	0	0	0	0	0	0	0	1	0	0	0	0	0
36	pSYM1|15	PREDICTED: conserved hypothetical protein-like n=1 Tax=Rattus norvegicus RepID=UPI0001CF4279	0	1	1	0	0	0	0	0	0	0	0	0	0	0	0	1	0
43	pNMEC31_31|11	Nucleotide-binding protein, predicted, TIR n=1 Tax=Arcobacter nitrofigilis DSM 7299 RepID=D5V4Y7_ARCNC	0	1	1	0	0	0	0	0	0	0	1	0	0	0	0	0	0
45	pLN126_33|32	Hypothetical protein (no blast hit found)	0	1	1	0	0	0	0	0	1	0	0	0	0	0	0	0	0
46	R485|52	Replication C family protein n=4 Tax=Proteobacteria RepID=A3M2G9_ACIBT	0	1	1	0	0	0	0	0	0	0	0	0	0	0	0	0	1
47	p2ESCUM|43	Putative DnaJ-class molecular chaperone n=1 Tax=Escherichia coli UMN026 RepID=B7LJE7_ECOLU	0	1	1	0	1	0	0	0	0	0	0	0	0	0	0	0	0
50	pRPEC180_47|0	PI protein (Replication initiation protein) n=1 Tax=Escherichia coli UMN026 RepID=B7LJA1_ECOLU	0	1	1	0	0	0	0	0	0	0	0	0	1	0	0	0	0
52	R485|51	Replication protein n=5 Tax=Proteobacteria RepID=D0CF05_ACIBA	0	1	1	0	0	0	0	0	0	0	0	0	0	0	0	0	1
55	R485|68	Dihydropteroate synthase type-2 n=63 Tax=Bacteria RepID=DHP2_ECOLX	0	1	1	0	0	0	0	0	0	0	0	0	0	0	0	0	1
56	pRPEC180_47|17	MccD protein n=1 Tax=Escherichia coli RepID=Q47508_ECOLX	0	1	1	0	0	0	0	0	0	0	0	0	1	0	0	0	0
57	R485|31	Insertion element IS2 transposase InsD n=5 Tax=cellular organisms RepID=D7XYA8_ECOLX	0	1	1	0	0	0	0	0	0	0	0	0	0	0	0	0	1
58	R485|54	P-type conjugative transfer protein TrbJ n=5 Tax=Proteobacteria RepID=D0CF02_ACIBA	0	1	1	0	0	0	0	0	0	0	0	0	0	0	0	0	1
59	R485|62	NADPH-dependent FMN reductase n=4 Tax=cellular organisms RepID=Q0ADV2_NITEC	0	1	1	0	0	0	0	0	0	0	0	0	0	0	0	0	1
61	R485|64	ParA n=12 Tax=Bacteria RepID=C4NUT6_ECOLX	0	1	1	0	0	0	0	0	0	0	0	0	0	0	0	0	1
62	pOLA52|57	IS26-TnpA protein n=23 Tax=root RepID=B1VCF9_ECOLX	0	1	1	0	0	0	0	0	0	0	0	1	0	0	0	0	0
64	pFV9873_4|15	Putative DNA topoisomerase III n=1 Tax=Escherichia coli UMN026 RepID=B7LJB3_ECOLU	1	0	1	1	0	0	0	0	0	0	0	0	0	0	0	0	0
66	pOLA52|1	Putative transposase n=1 Tax=Providencia rettgeri RepID=Q8RIW0_PRORE	0	1	1	0	0	0	0	0	0	0	0	1	0	0	0	0	0
70	pSYM1|13	Resolvase n=1 Tax=Yersinia enterocolitica RepID=B0RL57_YEREN	0	1	1	0	0	0	0	0	0	0	0	0	0	0	0	1	0
72	pSYM1|11	Putative membrane protein n=1 Tax=Enterobacter cancerogenus ATCC 35316 RepID=D2ZCI9_9ENTR	0	1	1	0	0	0	0	0	0	0	0	0	0	0	0	1	0
76	pSE34|44	Putative uncharacterized protein n=1 Tax=Salmonella enterica subsp. enterica serovar Enteritidis RepID=A9LK90_SALEN	0	1	1	0	0	0	0	0	0	0	0	0	0	0	1	0	0
82	pLN126_33|25	Resolvase n=2 Tax=Enterobacteriaceae RepID=B7SFQ4_PROMI	0	1	1	0	0	0	0	0	1	0	0	0	0	0	0	0	0
87	pLN126_33|27	PilX10 n=5 Tax=Enterobacteriaceae RepID=D0QMP1_ECOLX	0	1	1	0	0	0	0	0	1	0	0	0	0	0	0	0	0
91	pOLA52|60	Transcriptional regulator n=4 Tax=Enterobacteriaceae RepID=B0ZE20_ECOLX	0	1	1	0	0	0	0	0	0	0	0	1	0	0	0	0	0
97	R485|61	Arsenate reductase n=4 Tax=Proteobacteria RepID=D5C7J2_ENTCC	0	1	1	0	0	0	0	0	0	0	0	0	0	0	0	0	1
99	pOLA52|10	Hypothetical truncated IS903 transposase n=1 Tax=Escherichia coli RepID=B0ZDW7_ECOLX	0	1	1	0	0	0	0	0	0	0	0	1	0	0	0	0	0
101	pNMEC31_31|10	Hypothetical protein (no blast hit found)	0	1	1	0	0	0	0	0	0	0	1	0	0	0	0	0	0
104	pFV9873_4|22	Putative Pilx5/VirB5 protein, putative conjugal transfer protein, putative exported protein n=1 Tax=Escherichia coli UMN026 RepID=B7LJC9_ECOLU	1	0	1	1	0	0	0	0	0	0	0	0	0	0	0	0	0
107	pFV9873_4|32	Putative uncharacterized protein n=1 Tax=Escherichia coli UMN026 RepID=B7LJD6_ECOLU	1	0	1	1	0	0	0	0	0	0	0	0	0	0	0	0	0
109	pSYM1|16	Resolvase n=3 Tax=Enterobacteriaceae RepID=B0ZE07_ECOLX	0	1	1	0	0	0	0	0	0	0	0	0	0	0	0	1	0
110	R485|69	Putative DNA topoisomerase III n=1 Tax=Escherichia coli UMN026 RepID=B7LJB3_ECOLU	0	1	1	0	0	0	0	0	0	0	0	0	0	0	0	0	1
114	R485|32	Aec50 n=20 Tax=Enterobacteriaceae RepID=Q5I3L3_ECOLX	0	1	1	0	0	0	0	0	0	0	0	0	0	0	0	0	1
116	pOLA52|11	Putative transposase n=1 Tax=Enterobacter cloacae subsp. cloacae ATCC 13047 RepID=D5CFW8_ENTCC	0	1	1	0	0	0	0	0	0	0	0	1	0	0	0	0	0
117	pE001|28	Microcin DNA binding protein n=1 Tax=Escherichia coli RepID=Q46969_ECOLX	0	1	1	0	0	0	0	1	0	0	0	0	0	0	0	0	0
118	pNMEC31_31|4	hypothetical protein Salmonellentericaenterica_00772 n=1 Tax=Salmonella enterica subsp. enterica serovar Typhi str. E98-3139 RepID=UPI0001912CB9	0	1	1	0	0	0	0	0	0	0	1	0	0	0	0	0	0
119	pOLA52|56	NimC/NimA family protein n=1 Tax=Escherichia coli RepID=B0ZE17_ECOLX	0	1	1	0	0	0	0	0	0	0	0	1	0	0	0	0	0
120	pRPEC180_47|22	Putative uncharacterized protein n=1 Tax=Escherichia coli RepID=B0EYN3_ECOLX	0	1	1	0	0	0	0	0	0	0	0	0	1	0	0	0	0
122	pOLA52|55	Bleomycin resistance protein n=25 Tax=Bacteria RepID=BLE_STAAM	0	1	1	0	0	0	0	0	0	0	0	1	0	0	0	0	0
123	pOLA52|12	EAL-domain protein n=1 Tax=Escherichia coli RepID=B0ZDW9_ECOLX	0	1	1	0	0	0	0	0	0	0	0	1	0	0	0	0	0
124	pOLA52|3	IS1 transposase n=3 Tax=Enterobacteriaceae RepID=B0ZDV8_ECOLX	0	1	1	0	0	0	0	0	0	0	0	1	0	0	0	0	0
125	pOLA52|44	DNA distortion protein 3 n=3 Tax=Enterobacteriaceae RepID=B1MUB9_SALDU	0	1	1	0	0	0	0	0	0	0	0	1	0	0	0	0	0
133	R485|63	Transcriptional regulator, ArsR family n=4 Tax=Proteobacteria RepID=Q0ADV1_NITEC	0	1	1	0	0	0	0	0	0	0	0	0	0	0	0	0	1
138	pB182_37|37	Putative uncharacterized protein n=1 Tax=Escherichia coli MS 69-1 RepID=D7ZCW2_ECOLX	0	1	1	0	0	1	0	0	0	0	0	0	0	0	0	0	0
144	pFV9873_4|33	Type IV secretion system protein n=1 Tax=Escherichia coli MS 175-1 RepID=D8BAJ8_ECOLX	1	0	1	1	0	0	0	0	0	0	0	0	0	0	0	0	0
145	pNMEC31_31|5	hypothetical protein Salmonellentericaenterica_00777 n=1 Tax=Salmonella enterica subsp. enterica serovar Typhi str. E98-3139 RepID=UPI0001912CBA	0	1	1	0	0	0	0	0	0	0	1	0	0	0	0	0	0
149	R485|67	Phosphoglucosamine mutase n=18 Tax=Bacteria RepID=Q6EZF2_ECOLX	0	1	1	0	0	0	0	0	0	0	0	0	0	0	0	0	1
151	pNMEC31_31|26	Putative entry exclusion protein n=3 Tax=Escherichia coli RepID=B0ZDY4_ECOLX	0	1	1	0	0	0	0	0	0	0	1	0	0	0	0	0	0
164	pLN126_33|34	Putative uncharacterized protein n=2 Tax=Klebsiella pneumoniae RepID=A6TDK1_KLEP7	0	1	1	0	0	0	0	0	1	0	0	0	0	0	0	0	0
165	pSYM1|12	Hypothetical protein (no blast hit found)	0	1	1	0	0	0	0	0	0	0	0	0	0	0	0	1	0
167	pRPEC180_47|43	PilX2 n=5 Tax=Enterobacteriaceae RepID=D0QMP9_ECOLX	0	1	1	0	0	0	0	0	0	0	0	0	1	0	0	0	0
170	R485|55	Putative uncharacterized protein n=3 Tax=Proteobacteria RepID=Q0AI86_NITEC	0	1	1	0	0	0	0	0	0	0	0	0	0	0	0	0	1
172	R485|57	Putative uncharacterized protein n=2 Tax=Proteobacteria RepID=Q0ADV6_NITEC	0	1	1	0	0	0	0	0	0	0	0	0	0	0	0	0	1
175	pRPEC180_47|29	Putative uncharacterized protein n=1 Tax=Escherichia coli O157:H7 str. EC4115 RepID=B5Z4X9_ECO5E	0	1	1	0	0	0	0	0	0	0	0	0	1	0	0	0	0
176	R485|58	Putative uncharacterized protein n=3 Tax=Proteobacteria RepID=A3M2H2_ACIBT	0	1	1	0	0	0	0	0	0	0	0	0	0	0	0	0	1
177	R485|65	Sch_061 n=13 Tax=Bacteria RepID=A9QNX4_SALET	0	1	1	0	0	0	0	0	0	0	0	0	0	0	0	0	1
179	R485|50	Phage transcriptional regulator, AlpA n=3 Tax=Proteobacteria RepID=Q0ADW2_NITEC	0	1	1	0	0	0	0	0	0	0	0	0	0	0	0	0	1
184	pSE34|36	Hypothetical protein (no blast hit found)	0	1	1	0	0	0	0	0	0	0	0	0	0	0	1	0	0
185	R485|59	Putative uncharacterized protein n=1 Tax=Acinetobacter baumannii ATCC 19606 RepID=D0CEZ7_ACIBA	0	1	1	0	0	0	0	0	0	0	0	0	0	0	0	0	1
187	pOLA52|54	Transposase n=3 Tax=Gammaproteobacteria RepID=D4HQX3_KLEPN	0	1	1	0	0	0	0	0	0	0	0	1	0	0	0	0	0
188	R485|53	Putative stabilization protein n=4 Tax=Proteobacteria RepID=D5C7J8_ENTCC	0	1	1	0	0	0	0	0	0	0	0	0	0	0	0	0	1
189	pRPEC180_47|20	Hypothetical protein (no blast hit found)	0	1	1	0	0	0	0	0	0	0	0	0	1	0	0	0	0
192	pSARA30|7	Putative uncharacterized protein n=1 Tax=Escherichia coli MS 69-1 RepID=D7ZCW2_ECOLX	0	1	1	0	0	0	0	0	0	0	0	0	0	1	0	0	0
194	pRPEC180_47|58	Putative uncharacterized protein n=1 Tax=Salmonella enterica subsp. enterica serovar Dublin str. CT_02021853 RepID=B5FH12_SALDC	0	1	1	0	0	0	0	0	0	0	0	0	1	0	0	0	0
195	pB182_37|32	Putative uncharacterized protein n=1 Tax=Salmonella enterica subsp. enterica serovar Dublin RepID=B1MUB8_SALDU	0	1	1	0	0	1	0	0	0	0	0	0	0	0	0	0	0
196	pRPEC180_47|21	Putative uncharacterized protein n=1 Tax=Shewanella putrefaciens 200 RepID=A2UW34_SHEPU	0	1	1	0	0	0	0	0	0	0	0	0	1	0	0	0	0
198	pE001|37	Putative uncharacterized protein n=1 Tax=Escherichia coli UMN026 RepID=B7LJB9_ECOLU	0	1	1	0	0	0	0	1	0	0	0	0	0	0	0	0	0
199	pFV9873_4|16	Hypothetical TaxC protein n=3 Tax=Enterobacteriaceae RepID=B0ZDZ1_ECOLX	1	0	1	1	0	0	0	0	0	0	0	0	0	0	0	0	0
203	pOLA52|0	Transposase n=3 Tax=Gammaproteobacteria RepID=D4HQX3_KLEPN	0	1	1	0	0	0	0	0	0	0	0	1	0	0	0	0	0
204	pSE34|34	Putative uncharacterized protein n=1 Tax=Salmonella enterica subsp. enterica serovar Enteritidis RepID=A9LK76_SALEN	0	1	1	0	0	0	0	0	0	0	0	0	0	0	1	0	0
206	pRPEC180_47|44	Pilx1 protein n=1 Tax=Salmonella enterica subsp. enterica serovar Dublin RepID=B1MU19_SALDU	0	1	1	0	0	0	0	0	0	0	0	0	1	0	0	0	0
208	pFV9873_4|0	Putative uncharacterized protein n=1 Tax=Escherichia coli UMN026 RepID=B7LJE3_ECOLU	1	0	1	1	0	0	0	0	0	0	0	0	0	0	0	0	0
209	pSYM1|0	Hypothetical protein (no blast hit found)	0	1	1	0	0	0	0	0	0	0	0	0	0	0	0	1	0
210	pFV9873_4|18	Hypothetical protein (no blast hit found)	1	0	1	1	0	0	0	0	0	0	0	0	0	0	0	0	0

## Sheet: MOBP3_IncX4
Cluster	Ref Gene	Annotation	our	refs	all	pE2022_3	pJIE143	pBS512_33	pCROD2	pSH146_32	pSH163_34	pSH696_34
0	pBS512_33|32	TriC protein n=1 Tax=Shigella boydii CDC 3083-94 RepID=B2TSH9_SHIB3	2	5	7	1	1	1	1	1	1	1
1	pBS512_33|2	DNA topoisomerase 3 n=1 Tax=Shigella boydii CDC 3083-94 RepID=B2TSE5_SHIB3	2	5	7	1	1	1	1	1	1	1
2	pBS512_33|41	TraG/TraD family protein n=1 Tax=Shigella boydii CDC 3083-94 RepID=B2TSI9_SHIB3	2	5	7	1	1	1	1	1	1	1
5	pBS512_33|26	Nickase n=1 Tax=Shigella boydii CDC 3083-94 RepID=B2TSH3_SHIB3	2	5	7	1	1	1	1	1	1	1
6	pCROD2|38	TriI protein n=3 Tax=Enterobacteriaceae RepID=B3X7D1_SHIDY	2	5	7	1	1	1	1	1	1	1
7	pBS512_33|34	TriE protein n=1 Tax=Shigella boydii CDC 3083-94 RepID=B2TSI1_SHIB3	2	5	7	1	1	1	1	1	1	1
8	pBS512_33|40	P-type DNA transfer ATPase VirB11 n=1 Tax=Shigella boydii CDC 3083-94 RepID=B2TSI8_SHIB3	2	5	7	1	1	1	1	1	1	1
11	pBS512_33|38	P-type conjugative transfer protein VirB9 n=1 Tax=Escherichia coli MS 21-1 RepID=D8A0R4_ECOLX	2	5	7	1	1	1	1	1	1	1
20	pBS512_33|37	TriG protein n=1 Tax=Shigella boydii CDC 3083-94 RepID=B2TSI5_SHIB3	2	5	7	1	1	1	1	1	1	1
24	pBS512_33|30	Pilx1 protein n=1 Tax=Shigella boydii CDC 3083-94 RepID=B2TSH7_SHIB3	2	5	7	1	1	1	1	1	1	1
27	pBS512_33|17	Putative uncharacterized protein n=3 Tax=Enterobacteriaceae RepID=B2TSG2_SHIB3	2	5	7	1	1	1	1	1	1	1
28	pBS512_33|11	Putative uncharacterized protein n=1 Tax=Shigella boydii CDC 3083-94 RepID=B2TSF4_SHIB3	2	5	7	1	1	1	1	1	1	1
32	pBS512_33|25	Putative uncharacterized protein n=1 Tax=Shigella boydii CDC 3083-94 RepID=B2TSH2_SHIB3	2	5	7	1	1	1	1	1	1	1
35	pBS512_33|4	DNA-binding protein H-NS family n=1 Tax=Shigella boydii CDC 3083-94 RepID=B2TSE7_SHIB3	2	5	7	1	1	1	1	1	1	1
37	pBS512_33|42	Putative lipoprotein n=1 Tax=Shigella boydii CDC 3083-94 RepID=B2TSJ0_SHIB3	2	5	7	1	1	1	1	1	1	1
53	pBS512_33|43	Putative killer protein n=1 Tax=Escherichia coli MS 21-1 RepID=D8A0Q9_ECOLX	2	5	7	1	1	1	1	1	1	1
59	pBS512_33|31	Type IV secretory pathway VirB2 component n=1 Tax=Shigella boydii CDC 3083-94 RepID=B2TSH8_SHIB3	2	5	7	1	1	1	1	1	1	1
65	pBS512_33|18	Putative uncharacterized protein n=5 Tax=Enterobacteriaceae RepID=B2TSG3_SHIB3	2	5	7	1	1	1	1	1	1	1
70	pBS512_33|19	YajA protein n=8 Tax=Enterobacteriaceae RepID=B2TSG4_SHIB3	2	5	7	1	1	1	1	1	1	1
75	pBS512_33|3	Hha expression modulating protein n=15 Tax=Enterobacteriaceae RepID=B0ZDX1_ECOLX	2	5	7	1	1	1	1	1	1	1
76	pBS512_33|36	Putative uncharacterized protein n=1 Tax=Shigella boydii CDC 3083-94 RepID=B2TSI3_SHIB3	2	5	7	1	1	1	1	1	1	1
77	pBS512_33|35	Putative uncharacterized protein n=4 Tax=Escherichia coli RepID=D7ZH82_ECOLX	2	5	7	1	1	1	1	1	1	1
78	pBS512_33|29	Putative uncharacterized protein n=6 Tax=Enterobacteriaceae RepID=B2TSH6_SHIB3	2	5	7	1	1	1	1	1	1	1
80	pBS512_33|23	Putative uncharacterized protein n=3 Tax=Enterobacteriaceae RepID=B2TSG9_SHIB3	2	5	7	1	1	1	1	1	1	1
12	pBS512_33|6	Resolvase n=1 Tax=Shigella boydii CDC 3083-94 RepID=B2TSE9_SHIB3	2	4	6	1	1	1	1	0	1	1
19	pBS512_33|33	Type IV secretion system VirB5 component n=1 Tax=Shigella boydii CDC 3083-94 RepID=B2TSI0_SHIB3	2	4	6	1	1	1	0	1	1	1
21	pBS512_33|7	Plasmid partition protein A putative n=3 Tax=Enterobacteriaceae RepID=B2TSF0_SHIB3	2	4	6	1	1	1	1	0	1	1
22	pBS512_33|5	Putative uncharacterized protein n=1 Tax=Escherichia coli UMN026 RepID=B7LJB0_ECOLU	2	4	6	1	1	1	1	0	1	1
30	pBS512_33|46	Protein ParB n=1 Tax=Shigella boydii CDC 3083-94 RepID=B2TSJ4_SHIB3	2	4	6	1	1	1	0	1	1	1
34	pSH163_34|12	Conserved domain protein n=2 Tax=Escherichia coli RepID=D7ZFI9_ECOLX	1	5	6	1	0	1	1	1	1	1
41	pCROD2|3	Putative uncharacterized protein n=1 Tax=Citrobacter rodentium ICC168 RepID=D2TV92_CITRI	2	4	6	1	1	0	1	1	1	1
45	pE2022_3|6	Putative uncharacterized protein n=3 Tax=Enterobacteriaceae RepID=B7LJE2_ECOLU	2	4	6	1	1	1	1	0	1	1
46	pCROD2|0	Toxin-antitoxin system antitoxin component HicB family n=4 Tax=Enterobacteriaceae RepID=D8A3D7_ECOLX	2	4	6	1	1	0	1	1	1	1
54	pBS512_33|8	Putative uncharacterized protein n=2 Tax=Enterobacteriaceae RepID=B7LJA7_ECOLU	2	4	6	1	1	1	1	0	1	1
55	pCROD2|1	HicA n=3 Tax=Enterobacteriaceae RepID=B3X7I9_SHIDY	2	4	6	1	1	0	1	1	1	1
73	pBS512_33|10	Putative integral membrane protein n=1 Tax=Shigella boydii CDC 3083-94 RepID=B2TSF3_SHIB3	2	4	6	1	1	1	1	0	1	1
26	pCROD2|26	Putative uncharacterized protein n=1 Tax=Citrobacter rodentium ICC168 RepID=D2TVD2_CITRI	1	4	5	1	0	0	1	1	1	1
39	pBS512_33|47	Putative uncharacterized protein n=1 Tax=Shigella boydii CDC 3083-94 RepID=B2TSJ5_SHIB3	2	3	5	1	1	1	0	0	1	1
44	pBS512_33|15	DNA-binding prophage protein n=3 Tax=Enterobacteriaceae RepID=B2U639_ECOLX	1	4	5	1	0	1	1	0	1	1
52	pBS512_33|45	Putative uncharacterized protein n=1 Tax=Escherichia coli MS 116-1 RepID=D8AH37_ECOLX	2	3	5	1	1	1	0	0	1	1
62	pCROD2|52	Putative uncharacterized protein n=2 Tax=Enterobacteriaceae RepID=D2TVB7_CITRI	1	4	5	1	0	0	1	1	1	1
69	pCROD2|51	Putative surface exclusion lipoprotein n=1 Tax=Citrobacter rodentium ICC168 RepID=D2TVB6_CITRI	1	4	5	1	0	0	1	1	1	1
9	pCROD2|12	Plasmid replication protein n=3 Tax=Enterobacteriaceae RepID=D2TVA4_CITRI	1	3	4	1	0	0	1	0	1	1
13	pBS512_33|16	DnaJ domain protein n=1 Tax=Shigella boydii CDC 3083-94 RepID=B2TSG0_SHIB3	1	3	4	0	1	1	0	0	1	1
63	pE2022_3|30	Putative uncharacterized protein n=1 Tax=Escherichia coli MS 116-1 RepID=D8AH36_ECOLX	2	2	4	1	1	0	0	0	1	1
64	pBS512_33|9	Putative uncharacterized protein n=1 Tax=Shigella boydii CDC 3083-94 RepID=B2TSF2_SHIB3	2	2	4	1	1	1	1	0	0	0
17	pBS512_33|13	Replication initation protein Pi n=1 Tax=Shigella boydii CDC 3083-94 RepID=B2TSF7_SHIB3	1	2	3	0	1	1	0	1	0	0
29	pCROD2|8	DnaJ domain protein n=3 Tax=Enterobacteriaceae RepID=B3X772_SHIDY	1	2	3	1	0	0	1	1	0	0
40	pSH163_34|14	Probable addiction module killer protein n=1 Tax=Salmonella enterica subsp. enterica serovar Newport str. SL317 RepID=B4ABX4_SALNE	0	3	3	0	0	1	0	0	1	1
16	pCROD2|21	Putative uncharacterized protein n=2 Tax=Enterobacteriaceae RepID=D2TVC7_CITRI	1	1	2	1	0	0	1	0	0	0
18	pCROD2|28	Putative uncharacterized protein n=1 Tax=Citrobacter rodentium ICC168 RepID=D2TVD4_CITRI	0	2	2	0	0	0	1	1	0	0
33	pCROD2|20	Putative uncharacterized protein orf50 n=6 Tax=Enterobacteriaceae RepID=Q849W7_ECOLX	1	1	2	1	0	0	1	0	0	0
49	pCROD2|27	Conserved hypothetical plasmid protein n=1 Tax=Citrobacter rodentium ICC168 RepID=D2TVD3_CITRI	0	2	2	0	0	0	1	1	0	0
56	pBS512_33|27	Transcriptional regulator LuxR family n=1 Tax=Escherichia coli MS 69-1 RepID=D7ZH74_ECOLX	1	1	2	0	1	1	0	0	0	0
57	pSH163_34|9	Putative uncharacterized protein n=1 Tax=Escherichia coli UMN026 RepID=B7LJA6_ECOLU	0	2	2	0	0	0	0	0	1	1
58	pCROD2|10	StbE n=5 Tax=Enterobacteriaceae RepID=D0QMR1_ECOLX	1	1	2	1	0	0	1	0	0	0
66	pCROD2|11	Stability protein StbD n=11 Tax=Enterobacteriaceae RepID=B0EYQ2_ECOLX	1	1	2	1	0	0	1	0	0	0
68	pSH163_34|5	Hypothetical protein (no blast hit found)	0	2	2	0	0	0	0	0	1	1
74	pBS512_33|28	Eex protein n=2 Tax=Enterobacteriaceae RepID=B2TSH5_SHIB3	1	1	2	0	1	1	0	0	0	0
82	pSH146_32|0	Conserved domain protein n=2 Tax=Escherichia coli RepID=D8AFS8_ECOLX	0	2	2	0	0	1	0	1	0	0
3	pCROD2|33	Putative exported protein n=1 Tax=Citrobacter rodentium ICC168 RepID=D2TVD8_CITRI	0	1	1	0	0	0	1	0	0	0
4	pJIE143|2	TnpA n=20 Tax=Gammaproteobacteria RepID=D9Z5B6_ECOLX	1	0	1	0	1	0	0	0	0	0
10	pCROD2|45	IS102 transposase n=1 Tax=Citrobacter rodentium ICC168 RepID=D2TIM3_CITRI	0	1	1	0	0	0	1	0	0	0
14	pJIE143|3	CTX-M-15 n=17 Tax=root RepID=C7S9T0_ECOLX	1	0	1	0	1	0	0	0	0	0
15	pSH146_32|9	Putative uncharacterized protein n=1 Tax=Escherichia coli MS 21-1 RepID=D8A3U9_ECOLX	0	1	1	0	0	0	0	1	0	0
23	pSH146_32|7	Putative uncharacterized protein n=1 Tax=Escherichia coli MS 21-1 RepID=D8A3V1_ECOLX	0	1	1	0	0	0	0	1	0	0
25	pBS512_33|1	Putative uncharacterized protein n=1 Tax=Escherichia coli MS 21-1 RepID=D8AFS7_ECOLX	0	1	1	0	0	1	0	0	0	0
31	pCROD2|29	Putative partition-related protein n=1 Tax=Citrobacter rodentium ICC168 RepID=D2TVD5_CITRI	0	1	1	0	0	0	1	0	0	0
36	pCROD2|30	Putative exported protein n=1 Tax=Citrobacter rodentium ICC168 RepID=D2TVD6_CITRI	0	1	1	0	0	0	1	0	0	0
38	pBS512_33|21	Putative tail-associated lysozyme n=1 Tax=Shigella boydii CDC 3083-94 RepID=B2TSG7_SHIB3	0	1	1	0	0	1	0	0	0	0
42	pCROD2|46	Type IV secretion system VirB5 component n=2 Tax=Enterobacteriaceae RepID=B3X752_SHIDY	0	1	1	0	0	0	1	0	0	0
43	pJIE143|5	Putative uncharacterized protein n=1 Tax=Shigella boydii CDC 3083-94 RepID=B2TSF6_SHIB3	1	0	1	0	1	0	0	0	0	0
47	pCROD2|31	Putative uncharacterized protein n=1 Tax=Citrobacter rodentium ICC168 RepID=D2TVD7_CITRI	0	1	1	0	0	0	1	0	0	0
48	pSH146_32|41	Conserved domain protein n=1 Tax=Escherichia coli MS 21-1 RepID=D8A181_ECOLX	0	1	1	0	0	0	0	1	0	0
50	pCROD2|44	Type IV secretion system VirB5 component n=2 Tax=Enterobacteriaceae RepID=B3X752_SHIDY	0	1	1	0	0	0	1	0	0	0
51	pBS512_33|22	Putative uncharacterized protein n=1 Tax=Shigella boydii CDC 3083-94 RepID=B2TSG8_SHIB3	0	1	1	0	0	1	0	0	0	0
60	pJIE143|4	Putative uncharacterized protein n=5 Tax=Enterobacteriaceae RepID=C7EZE1_ECOLX	1	0	1	0	1	0	0	0	0	0
61	pSH146_32|8	Putative uncharacterized protein n=1 Tax=Escherichia coli MS 21-1 RepID=D8A3V0_ECOLX	0	1	1	0	0	0	0	1	0	0
67	pBS512_33|44	Putative uncharacterized protein n=1 Tax=Shigella boydii CDC 3083-94 RepID=B2TSJ2_SHIB3	0	1	1	0	0	1	0	0	0	0
71	pCROD2|32	Putative uncharacterized protein n=1 Tax=Escherichia coli O157:H7 str. EC4115 RepID=B5Z4X9_ECO5E	0	1	1	0	0	0	1	0	0	0
72	pSH146_32|17	Putative uncharacterized protein n=3 Tax=Enterobacteriaceae RepID=B7LJE2_ECOLU	0	1	1	0	0	0	0	1	0	0
79	pJIE143|0	Putative uncharacterized protein n=1 Tax=Escherichia coli MS 175-1 RepID=D8BAI7_ECOLX	1	0	1	0	1	0	0	0	0	0
81	pBS512_33|24	HicB family n=1 Tax=Shigella boydii CDC 3083-94 RepID=B2TSH0_SHIB3	0	1	1	0	0	1	0	0	0	0
83	pE2022_3|0	Putative uncharacterized protein n=1 Tax=Escherichia coli MS 69-1 RepID=D7ZFJ0_ECOLX	1	0	1	1	0	0	0	0	0	0
84	pE2022_3|51	Hypothetical protein (no blast hit found)	1	0	1	1	0	0	0	0	0	0

## Sheet: MOBP11_IncP1 (A)
Cluster	Ref Gene	Annotation	our	refs	all	IME_E35BA	pE61BA_4	Burkholderia	pMBUI2
19	pMBUI2|37	TRAG family protein n=1 Tax=Nitrosomonas eutropha C91 RepID=Q0ACY8_NITEC	2	1	3	0	1	0	1
20	ICE_E35BA|95	TraI protein n=11 Tax=Brucella RepID=A9MEC1_BRUC2	2	1	3	1	0	1	0
60	ICE_E35BA|80	Site-specific recombinase, phage integrase family n=1 Tax=Klebsiella pneumoniae 342 RepID=B5XNM5_KLEP3	2	1	3	1	0	1	0
120	Burkholderia|3	Regulatory protein RepA n=1 Tax=Klebsiella pneumoniae 342 RepID=B5XNM7_KLEP3	2	1	3	1	0	1	0
208	pMBUI2|47	Addiction module toxin n=1 Tax=Candidatus Hamiltonella defensa 5AT (Acyrthosiphon pisum) RepID=C4K569_HAMD5	2	1	3	0	1	0	1
213	Burkholderia|12	TraJ protein n=15 Tax=Brucella RepID=A9MEC0_BRUC2	2	1	3	1	0	1	0
243	pE61BA_4|20	Conjugal transfer TrbD family protein n=1 Tax=Nitrosomonas eutropha C91 RepID=Q0AD15_NITEC	2	1	3	0	1	0	1
244	pE61BA_4|3	Addiction module antitoxin n=1 Tax=Candidatus Hamiltonella defensa 5AT (Acyrthosiphon pisum) RepID=C4K568_HAMD5	2	1	3	0	1	0	1
270	Burkholderia|10	TraC protein n=9 Tax=Brucella RepID=C7LHL2_BRUMC	2	1	3	1	0	1	0
0	ICE_E35BA|76	Putative uncharacterized protein n=1 Tax=Escherichia coli SE15 RepID=D2NL67_ECOS5	2	0	2	1	0	0	0
1	ICE_E35BA|64	Putative uncharacterized protein n=1 Tax=Escherichia coli SE15 RepID=D2NL80_ECOS5	1	0	1	1	0	0	0
3	pMBUI2|34	Putative uncharacterized protein n=1 Tax=Nitrosomonas eutropha C91 RepID=Q0ACY5_NITEC	1	1	2	0	0	0	1
4	ICE_E35BA|41	Putative uncharacterized protein n=1 Tax=Escherichia coli SE15 RepID=D2NLA3_ECOS5	2	0	2	1	0	0	0
5	ICE_E35BA|123	Aminoglycoside/multidrug efflux system n=14 Tax=Escherichia RepID=A1ADX5_ECOK1	1	0	1	1	0	0	0
7	pMBUI2|6	CagE, TrbE, VirB component of type IV transporter system n=1 Tax=Nitrosomonas eutropha C91 RepID=Q0AD16_NITEC	1	1	2	0	0	0	1
8	ICE_E35BA|192	Putative PTS system IIA component n=1 Tax=Escherichia coli SE15 RepID=D2NKW9_ECOS5	2	0	2	1	0	0	0
9	ICE_E35BA|182	Conserved outer membrane protein n=8 Tax=Escherichia RepID=A1ADR9_ECOK1	2	0	2	1	0	0	0
10	ICE_E35BA|65	Penicillin binding protein 1C n=1 Tax=Escherichia coli SE15 RepID=D2NL79_ECOS5	2	0	2	1	0	0	0
11	ICE_E35BA|131	Malate dehydrogenase (Oxaloacetate-decarboxylating) (NADP(+)) n=30 Tax=Enterobacteriaceae RepID=B1LNB2_ECOSM	2	0	2	1	0	0	0
12	ICE_E35BA|101	Putative uncharacterized protein n=1 Tax=Escherichia coli SE15 RepID=D2NL60_ECOS5	2	0	2	1	0	0	0
13	ICE_E35BA|74	Putative uncharacterized protein n=1 Tax=Escherichia coli SE15 RepID=D2NL69_ECOS5	1	0	1	1	0	0	0
15	pMBUI2|33	DNA topoisomerase n=2 Tax=Acinetobacter baumannii RepID=B7I2H2_ACIB5	1	1	2	0	0	0	1
16	ICE_E35BA|118	Putative uncharacterized protein n=1 Tax=Escherichia coli SE15 RepID=D2NL43_ECOS5	2	0	2	1	0	0	0
17	ICE_E35BA|171	DNA ligase n=1 Tax=Escherichia coli SE15 RepID=D2NKZ1_ECOS5	2	0	2	1	0	0	0
18	ICE_E35BA|129	Transketolase 2 isozyme n=1 Tax=Escherichia coli SE15 RepID=D2NL33_ECOS5	2	0	2	1	0	0	0
21	ICE_E35BA|96	hypothetical protein RetlB5_14756 n=1 Tax=Rhizobium etli Brasil 5 RepID=UPI000190315E	2	0	2	1	0	0	0
22	ICE_E35BA|58	Chaperone protein hscA n=46 Tax=Enterobacteriaceae RepID=HSCA_ECO45	1	0	1	1	0	0	0
24	pMBUI2|38	Relaxase/mobilization nuclease n=2 Tax=Brucella ceti RepID=C9T0K7_9RHIZ	1	1	2	0	0	0	1
25	ICE_E35BA|205	Two-component sensor kinase n=1 Tax=Escherichia coli SE15 RepID=D2NKV6_ECOS5	2	0	2	1	0	0	0
26	ICE_E35BA|166	PTS system enzyme I n=1 Tax=Escherichia coli SE15 RepID=D2NKZ6_ECOS5	2	0	2	1	0	0	0
27	ICE_E35BA|124	Sensory histidine kinase in two-component regulatory system with NarP (NarL) n=8 Tax=Escherichia RepID=A1ADX4_ECOK1	2	0	2	1	0	0	0
28	ICE_E35BA|202	Putative oxalyl-CoA decarboxylase n=1 Tax=Escherichia coli SE15 RepID=D2NKV9_ECOS5	2	0	2	1	0	0	0
29	ICE_E35BA|195	Predicted sensory kinase in two-component system with YpdB n=12 Tax=Escherichia RepID=B7UG90_ECO27	1	0	1	1	0	0	0
31	pMBUI2|9	TrbL protein n=1 Tax=Nitrosomonas eutropha C91 RepID=Q0AD18_NITEC	0	1	1	0	0	0	1
33	Burkholderia|7	P-type conjugative transfer protein TrbL n=1 Tax=Klebsiella pneumoniae 342 RepID=B5XNM9_KLEP3	1	1	2	0	0	1	0
34	ICE_E35BA|79	GMP synthase [glutamine-hydrolyzing] n=51 Tax=Enterobacteriaceae RepID=GUAA_ECO45	1	0	1	1	0	0	0
36	Burkholderia|0	GMP synthase, large subunit n=1 Tax=Burkholderia glumae BGR1 RepID=C5AEY1_BURGB	1	1	2	0	0	1	0
37	ICE_E35BA|102	Exopolyphosphatase n=1 Tax=Escherichia coli O157:H7 str. EC4486 RepID=B3AMZ3_ECO57	1	0	1	1	0	0	0
39	pMBUI2|14	Conjugation TrbI family protein n=1 Tax=Nitrosomonas eutropha C91 RepID=Q0AD29_NITEC	1	1	2	0	0	0	1
40	ICE_E35BA|78	Inosine-5'-monophosphate dehydrogenase n=10 Tax=Escherichia RepID=Q0TEY0_ECOL5	2	0	2	1	0	0	0
41	ICE_E35BA|73	GTP-binding protein engA n=4 Tax=Escherichia coli RepID=D7X7E5_ECOLX	2	0	2	1	0	0	0
42	ICE_E35BA|110	Putative peptidase n=2 Tax=Escherichia coli RepID=B7MYC1_ECO81	2	0	2	1	0	0	0
43	ICE_E35BA|155	Putative PTS enzyme sucrose-specific IIBC components n=1 Tax=Escherichia coli SE15 RepID=D2NL07_ECOS5	1	0	1	1	0	0	0
45	pMBUI2|0	Putative replication protein n=1 Tax=Xanthomonas albilineans GPE PC73 RepID=D6CK66_XANAP	1	1	2	0	0	0	1
46	ICE_E35BA|139	Ethanolamine utilization protein EutE n=1 Tax=Escherichia coli SE15 RepID=D2NL23_ECOS5	2	0	2	1	0	0	0
47	ICE_E35BA|143	Ethanolamine utilization protein EutA n=1 Tax=Escherichia coli SE15 RepID=D2NL19_ECOS5	2	0	2	1	0	0	0
48	ICE_E35BA|33	Sensor histidine kinase n=12 Tax=Escherichia coli RepID=A7ZPZ9_ECO24	2	0	2	1	0	0	0
49	ICE_E35BA|1	MFS transporter, metabolite:H+ symporter family protein n=1 Tax=Escherichia coli MS 69-1 RepID=D7ZIL7_ECOLX	2	0	2	1	0	0	0
50	ICE_E35BA|77	Exodeoxyribonuclease 7 large subunit n=1 Tax=Escherichia coli SE15 RepID=D2NL66_ECOS5	2	0	2	1	0	0	0
51	ICE_E35BA|144	Ethanolamine ammonia-lyase heavy chain n=46 Tax=Enterobacteriaceae RepID=EUTB_ECO57	2	0	2	1	0	0	0
52	ICE_E35BA|3	Phosphatidylserine synthase n=1 Tax=Escherichia coli SE15 RepID=D2NLE0_ECOS5	2	0	2	1	0	0	0
53	ICE_E35BA|12	ATP-dependent RNA helicase n=67 Tax=Enterobacteriaceae RepID=C3SZ18_ECOLX	2	0	2	1	0	0	0
54	ICE_E35BA|35	Sigma-54 dependent response regulator n=22 Tax=Escherichia coli RepID=A7ZPZ7_ECO24	2	0	2	1	0	0	0
55	ICE_E35BA|49	PRD domain protein n=1 Tax=Escherichia coli MS 200-1 RepID=D8BQU2_ECOLX	2	0	2	1	0	0	0
56	ICE_E35BA|107	Uracil permease n=15 Tax=Escherichia RepID=Q1R8P1_ECOUT	2	0	2	1	0	0	0
57	ICE_E35BA|61	Putative peptidase n=1 Tax=Escherichia coli SE15 RepID=D2NL83_ECOS5	2	0	2	1	0	0	0
58	ICE_E35BA|70	Histidyl-tRNA synthetase n=2 Tax=Escherichia coli RepID=SYH_ECO27	2	0	2	1	0	0	0
59	ICE_E35BA|39	Serine hydroxymethyltransferase n=2 Tax=Escherichia coli RepID=D7X7A3_ECOLX	2	0	2	1	0	0	0
61	ICE_E35BA|177	Xanthosine transporter n=16 Tax=Escherichia RepID=A1ADS4_ECOK1	2	0	2	1	0	0	0
62	ICE_E35BA|189	Putative enzyme IIC component of PTS n=2 Tax=Escherichia coli RepID=B7MY45_ECO81	2	0	2	1	0	0	0
63	pE61BA_4|6	Replication initiator and transcription repressor protein n=1 Tax=Xanthomonas fuscans subsp. aurantifolii str. ICPB 11122 RepID=D4SYH7_9XANT	2	0	2	0	1	0	0
64	ICE_E35BA|184	Manganese transport protein mntH n=68 Tax=Enterobacteriaceae RepID=MNTH_ECO24	2	0	2	1	0	0	0
65	ICE_E35BA|196	Uncharacterized aminotransferase yfdZ n=41 Tax=Escherichia RepID=YFDZ_ECOLI	2	0	2	1	0	0	0
66	pE61BA_4|19	CagE, TrbE, VirB component of type IV transporter system n=1 Tax=Nitrosomonas eutropha C91 RepID=Q0AD16_NITEC	2	0	2	0	1	0	0
67	ICE_E35BA|54	Cysteine desulfurase n=9 Tax=Enterobacteriaceae RepID=C3SZP2_ECOLX	2	0	2	1	0	0	0
68	ICE_E35BA|186	Putative uncharacterized protein n=1 Tax=Escherichia coli SE15 RepID=D2NKX5_ECOS5	2	0	2	1	0	0	0
69	ICE_E35BA|142	Ethanolamine utilization protein EutH n=5 Tax=Escherichia coli RepID=Q0TF26_ECOL5	2	0	2	1	0	0	0
70	ICE_E35BA|183	Nucleoside permease nupC n=56 Tax=Enterobacteriaceae RepID=NUPC_ECOL6	2	0	2	1	0	0	0
71	ICE_E35BA|40	Putative transcriptional regulator n=1 Tax=Escherichia coli SE15 RepID=D2NLA4_ECOS5	2	0	2	1	0	0	0
72	ICE_E35BA|37	Dihydropteridine reductase n=1 Tax=Escherichia coli SE15 RepID=D2NLA7_ECOS5	2	0	2	1	0	0	0
73	ICE_E35BA|141	Ethanolamine utilization protein EutG n=1 Tax=Escherichia coli SE15 RepID=D2NL21_ECOS5	2	0	2	1	0	0	0
74	ICE_E35BA|72	Protein assembly complex, lipoprotein component n=5 Tax=Escherichia coli RepID=B7UGV8_ECO27	2	0	2	1	0	0	0
75	ICE_E35BA|201	Formyl-CoA transferase n=10 Tax=Escherichia coli RepID=D7XJQ5_ECOLX	2	0	2	1	0	0	0
76	ICE_E35BA|67	Ribosomal RNA large subunit methyltransferase N n=49 Tax=Enterobacteriaceae RepID=RLMN_ECO24	2	0	2	1	0	0	0
77	pE61BA_4|12	TraI protein, putative n=1 Tax=Brucella suis RepID=Q8FWS2_BRUSU	2	0	2	0	1	0	0
78	ICE_E35BA|204	Putative uncharacterized protein yfdE n=1 Tax=Escherichia coli O6 RepID=Q8FFF0_ECOL6	2	0	2	1	0	0	0
79	pE61BA_4|18	CagE, TrbE, VirB component of type IV transporter system n=1 Tax=Nitrosomonas eutropha C91 RepID=Q0AD16_NITEC	2	0	2	0	1	0	0
80	ICE_E35BA|48	3-phenylpropionic acid transporter n=13 Tax=Escherichia RepID=B3HTP7_ECOLX	2	0	2	1	0	0	0
81	ICE_E35BA|121	Succinyl-diaminopimelate desuccinylase n=1 Tax=Escherichia coli SE15 RepID=D2NL40_ECOS5	2	0	2	1	0	0	0
82	ICE_E35BA|69	4-hydroxy-3-methylbut-2-en-1-yl diphosphate synthase n=61 Tax=Enterobacteriaceae RepID=ISPG_ECO24	2	0	2	1	0	0	0
83	ICE_E35BA|161	Sulfate/thiosulfate import ATP-binding protein cysA n=11 Tax=Escherichia RepID=CYSA_ECOL6	2	0	2	1	0	0	0
84	ICE_E35BA|45	Oxidoreductase, zinc-binding dehydrogenase family protein (Fragment) n=2 Tax=Escherichia coli RepID=D7X7A9_ECOLX	2	0	2	1	0	0	0
85	ICE_E35BA|190	Putative peptidase n=1 Tax=Escherichia coli SE15 RepID=D2NKX1_ECOS5	2	0	2	1	0	0	0
86	ICE_E35BA|111	Putative transport protein n=1 Tax=Escherichia coli SE15 RepID=D2NL50_ECOS5	2	0	2	1	0	0	0
87	ICE_E35BA|105	Phosphoribosylformylglycinamidine cyclo-ligase n=3 Tax=Escherichia coli RepID=Q9F6I5_ECOLX	2	0	2	1	0	0	0
88	ICE_E35BA|148	Putative regulator n=1 Tax=Escherichia coli SE15 RepID=D2NL14_ECOS5	2	0	2	1	0	0	0
89	ICE_E35BA|128	Putative uncharacterized protein n=1 Tax=Escherichia coli SE15 RepID=D2NL34_ECOS5	2	0	2	1	0	0	0
90	ICE_E35BA|7	RNA methyltransferase, TrmH family n=7 Tax=Escherichia coli RepID=B3HXI9_ECOLX	2	0	2	1	0	0	0
91	ICE_E35BA|191	Putative uncharacterized protein n=1 Tax=Escherichia coli SE15 RepID=D2NKX0_ECOS5	2	0	2	1	0	0	0
92	ICE_E35BA|115	Lipoprotein-34 n=14 Tax=Escherichia RepID=Q1R8Q0_ECOUT	2	0	2	1	0	0	0
93	ICE_E35BA|136	Phosphate acetyltransferase n=7 Tax=Escherichia coli RepID=C2DV32_ECOLX	2	0	2	1	0	0	0
94	ICE_E35BA|158	Thiosulfate transporter subunit periplasmic-binding component of ABC superfamily n=7 Tax=Escherichia coli RepID=B7MXT3_ECO81	2	0	2	1	0	0	0
95	ICE_E35BA|68	Putative uncharacterized protein n=1 Tax=Escherichia coli SE15 RepID=D2NL76_ECOS5	2	0	2	1	0	0	0
96	ICE_E35BA|44	Putative ABC transporter permease component n=1 Tax=Escherichia coli SE15 RepID=D2NLA0_ECOS5	2	0	2	1	0	0	0
97	ICE_E35BA|170	Cell division protein zipA homolog n=1 Tax=Escherichia coli O127:H6 str. E2348/69 RepID=ZIPA_ECO27	2	0	2	1	0	0	0
98	ICE_E35BA|173	Sodium:bile acid symporter family protein n=29 Tax=Enterobacteriaceae RepID=B5YZV6_ECO5E	2	0	2	1	0	0	0
99	ICE_E35BA|75	Putative uncharacterized protein n=1 Tax=Escherichia coli SE15 RepID=D2NL68_ECOS5	1	0	1	1	0	0	0
101	pMBUI2|3	Type II secretion system protein E n=1 Tax=Nitrosomonas eutropha C91 RepID=Q0AD13_NITEC	1	1	2	0	0	0	1
102	ICE_E35BA|21	Signal peptidase I n=60 Tax=Enterobacteriaceae RepID=C3SZ57_ECOLX	2	0	2	1	0	0	0
103	ICE_E35BA|168	Cysteine synthase A n=64 Tax=Enterobacteriaceae RepID=CYSK_ECO57	2	0	2	1	0	0	0
104	pE61BA_4|22	TraI protein n=11 Tax=Brucella RepID=A9MEC1_BRUC2	2	0	2	0	1	0	0
105	ICE_E35BA|187	Glucokinase n=17 Tax=Escherichia RepID=GLK_ECO27	2	0	2	1	0	0	0
106	ICE_E35BA|18	Sigma-E factor negative regulator RseB n=1 Tax=Escherichia coli SE15 RepID=D2NLC6_ECOS5	1	0	1	1	0	0	0
108	pMBUI2|42	Transfer origin protein, TraL n=1 Tax=Nitrosomonas eutropha C91 RepID=Q0ACZ1_NITEC	1	1	2	0	0	0	1
109	ICE_E35BA|42	Putative transcriptional regulator n=1 Tax=Escherichia coli SE15 RepID=D2NLA2_ECOS5	2	0	2	1	0	0	0
110	ICE_E35BA|203	Uncharacterized transporter yfdV n=72 Tax=Enterobacteriaceae RepID=YFDV_ECO57	2	0	2	1	0	0	0
111	ICE_E35BA|11	Putative transcriptional regulator n=1 Tax=Escherichia coli SE15 RepID=D2NLD2_ECOS5	1	0	1	1	0	0	0
113	pMBUI2|12	Putative mating pair formation protein n=1 Tax=Stenotrophomonas maltophilia RepID=Q7WZL5_STEMA	0	1	1	0	0	0	1
115	pMBUI2|35	Lytic transglycosylase, catalytic n=1 Tax=Nitrosomonas eutropha C91 RepID=Q0ACY6_NITEC	1	1	2	0	0	0	1
116	ICE_E35BA|23	GTP-binding protein era homolog n=44 Tax=Enterobacteriaceae RepID=ERA_ECO24	2	0	2	1	0	0	0
117	ICE_E35BA|149	Coproporphyrinogen III oxidase n=1 Tax=Escherichia coli SE15 RepID=D2NL13_ECOS5	2	0	2	1	0	0	0
118	ICE_E35BA|154	Putative uncharacterized protein n=3 Tax=Escherichia RepID=B6I507_ECOSE	2	0	2	1	0	0	0
119	ICE_E35BA|178	Xanthosine operon regulatory protein n=8 Tax=Escherichia RepID=A1ADS3_ECOK1	2	0	2	1	0	0	0
121	ICE_E35BA|83	replication protein C n=1 Tax=Xanthomonas campestris pv. vasculorum NCPPB702 RepID=UPI0001CBFE76	2	0	2	1	0	0	0
122	ICE_E35BA|156	Putative regulator n=1 Tax=Escherichia coli SE15 RepID=D2NL06_ECOS5	2	0	2	1	0	0	0
123	ICE_E35BA|145	Ethanolamine ammonia-lyase light chain n=1 Tax=Escherichia coli SE15 RepID=D2NL17_ECOS5	2	0	2	1	0	0	0
124	ICE_E35BA|88	Predicted protein n=3 Tax=Brucella ceti RepID=C9VEP0_9RHIZ	2	0	2	1	0	0	0
125	ICE_E35BA|50	Putative peptidase n=4 Tax=Escherichia RepID=A1AE71_ECOK1	2	0	2	1	0	0	0
126	ICE_E35BA|114	Dihydrodipicolinate synthase n=58 Tax=Enterobacteriaceae RepID=DAPA_ECO24	2	0	2	1	0	0	0
127	ICE_E35BA|160	Sulfate transport system permease protein cysW n=48 Tax=Enterobacteriaceae RepID=CYSW_ECOL6	2	0	2	1	0	0	0
128	ICE_E35BA|46	Putative uncharacterized protein n=1 Tax=Escherichia coli SE15 RepID=D2NL98_ECOS5	2	0	2	1	0	0	0
129	ICE_E35BA|150	N-acetylmuramoyl-l-alanine amidase I n=6 Tax=Escherichia RepID=B7MHT6_ECO45	2	0	2	1	0	0	0
130	ICE_E35BA|63	Putative thiosulfate sulfurtransferase n=1 Tax=Shigella sonnei Ss046 RepID=Q3YZ31_SHISS	2	0	2	1	0	0	0
131	ICE_E35BA|157	Oxidoreductase, short chain dehydrogenase/reductase family protein n=4 Tax=Escherichia coli RepID=D7YYW5_ECOLX	2	0	2	1	0	0	0
132	ICE_E35BA|162	Cysteine synthase n=2 Tax=Escherichia coli RepID=Q0TF46_ECOL5	2	0	2	1	0	0	0
133	ICE_E35BA|193	Putative transcriptional regulator n=1 Tax=Escherichia coli SE15 RepID=D2NKW8_ECOS5	2	0	2	1	0	0	0
134	ICE_E35BA|164	Pyridoxine kinase n=11 Tax=Escherichia RepID=PDXK_ECO45	2	0	2	1	0	0	0
135	ICE_E35BA|28	DNA-binding transcriptional regulator n=6 Tax=Escherichia coli RepID=C2DVD3_ECOLX	2	0	2	1	0	0	0
136	ICE_E35BA|140	Ethanolamine utilization protein EutJ n=1 Tax=Escherichia coli SE15 RepID=D2NL22_ECOS5	2	0	2	1	0	0	0
137	ICE_E35BA|159	Sulfate/thiosulfate transporter subunit CysT n=10 Tax=Escherichia RepID=A1ADU0_ECOK1	2	0	2	1	0	0	0
138	ICE_E35BA|176	Xanthosine phosphorylase n=1 Tax=Escherichia coli SE15 RepID=D2NKY6_ECOS5	1	0	1	1	0	0	0
140	Burkholderia|8	P-type conjugative transfer protein TrbJ n=1 Tax=Klebsiella pneumoniae 342 RepID=B5XNN0_KLEP3	1	1	2	0	0	1	0
141	ICE_E35BA|51	Inositol monophosphatase family protein n=15 Tax=Escherichia coli RepID=D7X7C1_ECOLX	2	0	2	1	0	0	0
142	ICE_E35BA|117	Putative zinc metallopeptidase n=11 Tax=Escherichia coli RepID=D7YD57_ECOLX	2	0	2	1	0	0	0
143	ICE_E35BA|90	TrbJ protein n=8 Tax=Brucella RepID=C7LHK9_BRUMC	1	0	1	1	0	0	0
146	pMBUI2|7	P-type conjugative transfer protein TrbJ n=1 Tax=Klebsiella pneumoniae 342 RepID=B5XNN0_KLEP3	1	1	2	0	0	0	1
147	ICE_E35BA|62	Enhanced serine sensitivity protein n=1 Tax=Escherichia coli SE15 RepID=D2NL82_ECOS5	2	0	2	1	0	0	0
148	ICE_E35BA|175	Conserved outer membrane protein n=12 Tax=Escherichia RepID=A1ADS6_ECOK1	2	0	2	1	0	0	0
149	ICE_E35BA|169	Protein cysZ n=46 Tax=Enterobacteriaceae RepID=CYSZ_ECO27	2	0	2	1	0	0	0
150	pE61BA_4|25	Transfer origin protein, TraL n=1 Tax=Nitrosomonas eutropha C91 RepID=Q0ACZ1_NITEC	2	0	2	0	1	0	0
151	ICE_E35BA|194	Response regulator receiver domain protein n=11 Tax=Escherichia coli RepID=D7XF57_ECOLX	2	0	2	1	0	0	0
152	ICE_E35BA|25	Pyridoxine 5'-phosphate synthase n=9 Tax=Escherichia RepID=A1AE94_ECOK1	2	0	2	1	0	0	0
153	ICE_E35BA|108	DnaA regulatory inactivator Hda (Fragment) n=1 Tax=Escherichia coli MS 182-1 RepID=D7YD82_ECOLX	1	0	1	1	0	0	0
155	pMBUI2|28	Putative zinc metallopeptidase n=2 Tax=Aeromonas RepID=Q209N8_AERHY	1	1	2	0	0	0	1
156	ICE_E35BA|24	DNA repair protein recO n=45 Tax=Enterobacteriaceae RepID=RECO_ECO45	1	0	1	1	0	0	0
158	pMBUI2|11	Conjugal transfer protein n=1 Tax=Nitrosomonas eutropha C91 RepID=Q0AD19_NITEC	1	1	2	0	0	0	1
159	ICE_E35BA|116	Phosphoribosylaminoimidazole-succinocarboxamide synthase n=3 Tax=Escherichia RepID=A1ADY1_ECOK1	1	0	1	1	0	0	0
161	pMBUI2|31	FiwA protein n=3 Tax=root RepID=Q0E6C9_PSEAE	1	1	2	0	0	0	1
162	ICE_E35BA|8	Uracil-DNA glycosylase n=17 Tax=Enterobacteriaceae RepID=UNG_ECO24	2	0	2	1	0	0	0
163	ICE_E35BA|197	Lipid A biosynthesis palmitoleoyl acyltransferase n=3 Tax=Escherichia coli RepID=C2DUW6_ECOLX	2	0	2	1	0	0	0
164	ICE_E35BA|87	Predicted protein n=3 Tax=Brucella ceti RepID=C9VEP0_9RHIZ	2	0	2	1	0	0	0
165	ICE_E35BA|22	Ribonuclease 3 n=61 Tax=Enterobacteriaceae RepID=RNC_ECO24	2	0	2	1	0	0	0
166	ICE_E35BA|13	Methyltransferase small domain protein n=3 Tax=Escherichia coli RepID=D7YZ91_ECOLX	1	0	1	1	0	0	0
169	pMBUI2|29	hypothetical protein Psyrpo1_16858 n=1 Tax=Pseudomonas syringae pv. oryzae str. 1_6 RepID=UPI0001AF5A0D	1	1	2	0	0	0	1
170	ICE_E35BA|104	Phosphoribosylglycinamide formyltransferase 1 n=19 Tax=Escherichia RepID=Q9ETH9_ECOLX	2	0	2	1	0	0	0
171	ICE_E35BA|34	Putative uncharacterized protein n=2 Tax=Escherichia coli RepID=D7YZA7_ECOLX	2	0	2	1	0	0	0
172	ICE_E35BA|200	YfdX protein n=8 Tax=Escherichia coli RepID=Q8CVU4_ECOL6	2	0	2	1	0	0	0
173	ICE_E35BA|106	Uracil phosphoribosyltransferase n=8 Tax=Enterobacteriaceae RepID=C3T047_ECOLX	2	0	2	1	0	0	0
174	ICE_E35BA|71	Tetratricopeptide repeat family protein n=11 Tax=Escherichia RepID=C2DV86_ECOLX	2	0	2	1	0	0	0
175	ICE_E35BA|146	BMC domain protein n=1 Tax=Escherichia coli MS 185-1 RepID=D8C849_ECOLX	1	0	1	1	0	0	0
177	pMBUI2|22	Putative uncharacterized protein n=1 Tax=Pseudomonas aeruginosa PA7 RepID=A6V4I4_PSEA7	1	1	2	0	0	0	1
178	ICE_E35BA|16	RNA polymerase sigma-E factor n=73 Tax=Enterobacteriaceae RepID=RPOE_ECO57	1	0	1	1	0	0	0
181	Burkholderia|15	Putative uncharacterized protein n=1 Tax=Rhizobium leguminosarum bv. trifolii WSM1325 RepID=C6B330_RHILS	1	1	2	0	0	1	0
182	ICE_E35BA|153	Putative uncharacterized protein n=1 Tax=Escherichia coli SE15 RepID=D2NL09_ECOS5	2	0	2	1	0	0	0
183	ICE_E35BA|98	Predicted protein n=37 Tax=Enterobacteriaceae RepID=B7UGP4_ECO27	2	0	2	1	0	0	0
184	ICE_E35BA|30	Putative deaminase n=1 Tax=Escherichia coli SE15 RepID=D2NLB4_ECOS5	2	0	2	1	0	0	0
185	ICE_E35BA|5	Putative uncharacterized protein n=1 Tax=Escherichia coli SE15 RepID=D2NLD8_ECOS5	2	0	2	1	0	0	0
186	ICE_E35BA|57	Co-chaperone protein hscB n=1 Tax=Escherichia coli IAI39 RepID=HSCB_ECO7I	2	0	2	1	0	0	0
187	ICE_E35BA|99	Predicted outer membrane lipoprotein n=11 Tax=Escherichia RepID=B7UGP3_ECO27	1	0	1	1	0	0	0
189	pMBUI2|45	Hypothetical protein (no blast hit found)	1	1	2	0	0	0	1
190	ICE_E35BA|147	Ethanolamine utilization protein EutK n=17 Tax=Enterobacteriaceae RepID=A1ADV2_ECOK1	2	0	2	1	0	0	0
191	ICE_E35BA|53	HTH-type transcriptional regulator iscR n=69 Tax=Enterobacteriaceae RepID=ISCR_ECO24	2	0	2	1	0	0	0
192	ICE_E35BA|19	RseC protein involved in reduction of the SoxR iron-sulfur cluster n=2 Tax=Escherichia coli RepID=B7MYK2_ECO81	2	0	2	1	0	0	0
193	ICE_E35BA|133	Ethanolamine utilization protein EutP n=11 Tax=Escherichia RepID=A1ADW6_ECOK1	1	0	1	1	0	0	0
198	pMBUI2|43	Putative uncharacterized protein n=1 Tax=Nitrosomonas eutropha C91 RepID=Q0ACZ2_NITEC	1	1	2	0	0	0	1
199	ICE_E35BA|10	Cysteine/O-acetylserine efflux family protein n=1 Tax=Escherichia coli MS 175-1 RepID=D8B971_ECOLX	2	0	2	1	0	0	0
200	ICE_E35BA|152	Putative uncharacterized protein yfeZ n=1 Tax=Escherichia coli O6 RepID=Q8FFA5_ECOL6	2	0	2	1	0	0	0
201	ICE_E35BA|113	ACT domain protein n=1 Tax=Escherichia coli MS 107-1 RepID=D8ENJ4_ECOLX	2	0	2	1	0	0	0
202	pE61BA_4|5	Putative uncharacterized protein n=1 Tax=Xanthomonas fuscans subsp. aurantifolii str. ICPB 11122 RepID=D4SSJ2_9XANT	2	0	2	0	1	0	0
203	ICE_E35BA|66	Nucleoside diphosphate kinase n=16 Tax=Escherichia RepID=NDK_ECO45	2	0	2	1	0	0	0
204	ICE_E35BA|151	Acetyltransferase ypeA n=4 Tax=Enterobacteriaceae RepID=D3QM21_ECOCB	1	0	1	1	0	0	0
206	Burkholderia|4	Conserved domain protein n=1 Tax=Klebsiella pneumoniae 342 RepID=B5XNM8_KLEP3	1	1	2	0	0	1	0
207	ICE_E35BA|6	Thioredoxin-2 n=74 Tax=Enterobacteriaceae RepID=THIO2_ECO57	2	0	2	1	0	0	0
209	ICE_E35BA|180	Predicted DNA-binding transcriptional regulator n=27 Tax=Escherichia RepID=C6UPZ3_ECO5T	2	0	2	1	0	0	0
210	ICE_E35BA|55	NifU-like protein n=78 Tax=Enterobacteriaceae RepID=NIFU_ECO57	2	0	2	1	0	0	0
211	ICE_E35BA|9	Autonomous glycyl radical cofactor n=25 Tax=Escherichia RepID=GRCA_ECO27	2	0	2	1	0	0	0
212	pE61BA_4|24	Putative transfer protein n=1 Tax=Stenotrophomonas maltophilia RepID=Q7WZN0_STEMA	1	0	1	0	1	0	0
215	pMBUI2|44	Putative uncharacterized protein n=1 Tax=Salmonella enterica subsp. enterica serovar Agona str. SL483 RepID=B5EWE4_SALA4	1	1	2	0	0	0	1
216	ICE_E35BA|163	Predicted protein n=10 Tax=Escherichia coli RepID=B7UGC0_ECO27	2	0	2	1	0	0	0
217	pE61BA_4|1	Putative uncharacterized protein n=1 Tax=Salmonella enterica subsp. enterica serovar Agona str. SL483 RepID=B5EWE4_SALA4	1	0	1	0	1	0	0
221	pMBUI2|41	TraJ protein n=1 Tax=Xanthomonas campestris pv. vasculorum NCPPB702 RepID=UPI0001CBFE7D	1	1	2	0	0	0	1
222	ICE_E35BA|109	Arsenate reductase n=50 Tax=Enterobacteriaceae RepID=B2TXS0_SHIB3	2	0	2	1	0	0	0
223	ICE_E35BA|181	Predicted DNA-binding transcriptional regulator n=1 Tax=Escherichia coli O127:H6 str. E2348/69 RepID=B7UGA3_ECO27	2	0	2	1	0	0	0
224	pE61BA_4|21	Conjugal transfer protein TrbC n=1 Tax=Nitrosomonas eutropha C91 RepID=Q0AD14_NITEC	1	0	1	0	1	0	0
226	pMBUI2|16	Hypothetical protein (no blast hit found)	1	1	2	0	0	0	1
227	ICE_E35BA|36	Nitrogen regulatory protein P-II 1 n=106 Tax=Enterobacteriaceae RepID=GLNB_ECO57	2	0	2	1	0	0	0
228	pE61BA_4|26	Putative uncharacterized protein n=1 Tax=Nitrosomonas eutropha C91 RepID=Q0ACZ2_NITEC	2	0	2	0	1	0	0
229	ICE_E35BA|59	[2Fe-2S] ferredoxin n=19 Tax=Escherichia RepID=A1AE62_ECOK1	2	0	2	1	0	0	0
230	ICE_E35BA|132	Ethanolamine utilization protein eutS n=60 Tax=Enterobacteriaceae RepID=EUTS_ECOL6	2	0	2	1	0	0	0
231	ICE_E35BA|137	Detox protein n=2 Tax=Shigella sonnei Ss046 RepID=Q3YZ96_SHISS	2	0	2	1	0	0	0
232	ICE_E35BA|125	Putative uncharacterized protein n=1 Tax=Escherichia coli MS 185-1 RepID=D8C872_ECOLX	2	0	2	1	0	0	0
233	pE61BA_4|11	Relaxase/mobilization nuclease n=2 Tax=Brucella ceti RepID=C9T0K7_9RHIZ	2	0	2	0	1	0	0
234	ICE_E35BA|86	Predicted protein n=14 Tax=Brucella RepID=C9T0J9_9RHIZ	2	0	2	1	0	0	0
235	ICE_E35BA|188	Putative PTS system IIB component YpdH n=1 Tax=Escherichia coli UTI89 RepID=Q1R8X9_ECOUT	1	0	1	1	0	0	0
237	pMBUI2|39	TraH protein n=1 Tax=uncultured bacterium RepID=Q8RSH0_9BACT	0	1	1	0	0	0	1
239	Burkholderia|6	hypothetical protein XcampvN_17765 n=1 Tax=Xanthomonas campestris pv. vasculorum NCPPB702 RepID=UPI0001CBFE77	1	1	2	0	0	1	0
240	Burkholderia|11	hypothetical protein Bsuib36_02262 n=1 Tax=Brucella suis bv. 3 str. 686 RepID=UPI0001B480E3	1	1	2	1	0	1	0
241	pMBUI2|1	Putative partition protein n=1 Tax=Pseudomonas aeruginosa RepID=A7MAG1_PSEAE	1	1	2	0	0	0	1
242	ICE_E35BA|84	Putative uncharacterized protein n=1 Tax=Acidithiobacillus caldus ATCC 51756 RepID=C6NWU2_9GAMM	2	0	2	1	0	0	0
245	ICE_E35BA|185	Putative uncharacterized protein n=1 Tax=Escherichia coli O6 RepID=Q8FFD2_ECOL6	1	0	1	1	0	0	0
249	pMBUI2|40	Hypothetical protein (no blast hit found)	1	1	2	0	0	0	1
250	pE61BA_4|2	Putative uncharacterized protein n=1 Tax=Bacillus cereus 03BB108 RepID=B3ZXA5_BACCE	1	0	1	0	1	0	0
252	pMBUI2|26	Hypothetical protein (no blast hit found)	0	1	1	0	0	0	1
254	pMBUI2|18	Hypothetical protein (no blast hit found)	0	1	1	0	0	0	1
256	pMBUI2|25	Putative uncharacterized protein n=1 Tax=Plasmid pSB102 RepID=Q91UQ1_9ZZZZ	1	1	2	0	0	0	1
257	ICE_E35BA|27	Ferredoxin (4Fe-4S cluster-containing protein) (Fdx-like) n=14 Tax=Escherichia RepID=B7MIP6_ECO45	1	0	1	1	0	0	0
259	pMBUI2|2	Transcriptional regulator n=1 Tax=Xylella fastidiosa RepID=Q9PHK4_XYLFA	0	1	1	0	0	0	1
263	pMBUI2|32	Hypothetical protein (no blast hit found)	1	1	2	0	0	0	1
264	ICE_E35BA|199	Predicted inner membrane protein n=9 Tax=Escherichia coli RepID=B7UG87_ECO27	2	0	2	1	0	0	0
265	Burkholderia|2	Transcriptional regulator, AlpA family n=14 Tax=Proteobacteria RepID=B5XNM6_KLEP3	1	1	2	1	0	1	0
266	Burkholderia|9	Hypothetical protein (no blast hit found)	1	1	2	0	0	1	0
267	ICE_E35BA|91	Predicted protein n=13 Tax=Brucella RepID=C9T0K4_9RHIZ	2	0	2	1	0	0	0
268	ICE_E35BA|120	UPF0370 protein ypfN n=78 Tax=Enterobacteriaceae RepID=YPFN_ECO24	2	0	2	1	0	0	0
269	ICE_E35BA|198	Putative uncharacterized protein n=3 Tax=Escherichia coli RepID=D7Z098_ECOLX	2	0	2	1	0	0	0
271	ICE_E35BA|172	Putative uncharacterized protein n=1 Tax=Escherichia coli SE15 RepID=D2NKZ0_ECOS5	1	0	1	1	0	0	0
273	pMBUI2|8	Hypothetical protein (no blast hit found)	0	1	1	0	0	0	1
275	pMBUI2|30	Hypothetical protein (no blast hit found)	1	1	2	0	0	0	1
276	Burkholderia|16	Putative uncharacterized protein n=5 Tax=Brucella RepID=A9WY66_BRUSI	1	1	2	1	0	1	0
277	Burkholderia|5	Conserved domain protein n=1 Tax=Klebsiella pneumoniae 342 RepID=B5XNM8_KLEP3	1	1	2	0	0	1	0
278	ICE_E35BA|0	Putative uncharacterized protein (Fragment) n=2 Tax=Escherichia coli RepID=D7YZC0_ECOLX	2	0	2	1	0	0	0
279	ICE_E35BA|89	P-type conjugative transfer protein TrbJ n=8 Tax=Brucella RepID=C7LHK8_BRUMC	1	0	1	1	0	0	0
281	pMBUI2|23	Putative uncharacterized protein n=1 Tax=Plasmid pSB102 RepID=Q91UP4_9ZZZZ	1	1	2	0	0	0	1
282	pE61BA_4|9	Hypothetical protein (no blast hit found)	2	0	2	0	1	0	0
283	ICE_E35BA|15	Putative uncharacterized protein n=16 Tax=Escherichia coli RepID=D7X777_ECOLX	2	0	2	1	0	0	0
284	ICE_E35BA|100	Putative uncharacterized protein n=5 Tax=Escherichia coli RepID=Q1R8N4_ECOUT	2	0	2	1	0	0	0
2	ICE_E35BA|32	Phosphoribosylformyl-glycineamide synthetase n=1 Tax=Escherichia coli SE15 RepID=D2NLB2_ECOS5	2	0	2	1	0	0	0
6	ICE_E35BA|4	Putative uncharacterized protein n=1 Tax=Escherichia coli SE15 RepID=D2NLD9_ECOS5	2	0	2	1	0	0	0
14	ICE_E35BA|103	Polyphosphate kinase n=16 Tax=Escherichia RepID=PPK_ECOL6	2	0	2	1	0	0	0
23	ICE_E35BA|20	GTP-binding protein lepA n=7 Tax=Escherichia RepID=LEPA_ECO27	2	0	2	1	0	0	0
30	ICE_E35BA|126	Putative oxidoreductase n=1 Tax=Escherichia coli SE15 RepID=D2NL36_ECOS5	2	0	2	1	0	0	0
32	ICE_E35BA|14	L-aspartate oxidase n=1 Tax=Escherichia coli SE15 RepID=D2NLC9_ECOS5	2	0	2	1	0	0	0
35	ICE_E35BA|31	Membrane-bound lytic murein transglycosylase F n=12 Tax=Escherichia coli RepID=MLTF_ECO24	2	0	2	1	0	0	0
38	ICE_E35BA|43	Putative ABC transporter ATP-binding component n=1 Tax=Escherichia coli SE15 RepID=D2NLA1_ECOS5	2	0	2	1	0	0	0
44	ICE_E35BA|179	Glutamyl-tRNA synthetase n=9 Tax=Escherichia coli RepID=SYE_ECOL6	2	0	2	1	0	0	0
100	pE61BA_4|8	Type II secretion system protein E n=1 Tax=Nitrosomonas eutropha C91 RepID=Q0AD13_NITEC	2	0	2	0	1	0	0
107	ICE_E35BA|130	Transaldolase A n=58 Tax=Escherichia coli RepID=TALA_ECO57	2	0	2	1	0	0	0
112	ICE_E35BA|174	Uncharacterized HTH-type transcriptional regulator yfeR n=30 Tax=Enterobacteriaceae RepID=YFER_ECOLI	2	0	2	1	0	0	0
114	pE61BA_4|15	TrbL protein n=1 Tax=Nitrosomonas eutropha C91 RepID=Q0AD18_NITEC	2	0	2	0	1	0	0
139	ICE_E35BA|135	Putative cobalamin adenosyltransferase n=1 Tax=Escherichia coli SE15 RepID=D2NL27_ECOS5	2	0	2	1	0	0	0
144	pE61BA_4|17	P-type conjugative transfer protein TrbJ n=1 Tax=Klebsiella pneumoniae 342 RepID=B5XNN0_KLEP3	1	0	1	0	1	0	0
145	Burkholderia|14	Putative uncharacterized protein n=1 Tax=Sinorhizobium meliloti RepID=Q92LP7_RHIME	1	1	2	0	0	1	0
154	ICE_E35BA|52	tRNA (cytidine/uridine-2'-O-)-methyltransferase trmJ n=68 Tax=Enterobacteriaceae RepID=TRMJ_ECOK1	2	0	2	1	0	0	0
157	ICE_E35BA|119	Esterase YpfH n=7 Tax=Escherichia RepID=C1HNW8_9ESCH	2	0	2	1	0	0	0
160	ICE_E35BA|134	Ethanolamine utilization protein EutQ n=2 Tax=Escherichia coli RepID=D2NL28_ECOS5	2	0	2	1	0	0	0
167	ICE_E35BA|17	Sigma-E factor negative regulatory protein n=55 Tax=Enterobacteriaceae RepID=RSEA_ECOL6	1	0	1	1	0	0	0
168	pMBUI2|20	Resolvase n=1 Tax=Sphingobium japonicum UT26S RepID=D4YYA0_SPHJU	1	1	2	0	0	0	1
176	ICE_E35BA|29	HAD hydrolase YhfB n=15 Tax=Enterobacteriaceae RepID=B1LP73_ECOSM	2	0	2	1	0	0	0
179	ICE_E35BA|127	GDP-mannose pyrophosphatase nudK n=14 Tax=Escherichia coli RepID=NUDK_ECOK1	1	0	1	1	0	0	0
180	pMBUI2|36	Type IV secretory pathway protease TraF-like n=1 Tax=Nitrosomonas eutropha C91 RepID=Q0ACY7_NITEC	1	1	2	0	0	0	1
188	ICE_E35BA|165	Glucose-specific phosphotransferase enzyme IIA component n=74 Tax=Enterobacteriaceae RepID=PTGA_ECOL6	2	0	2	1	0	0	0
194	ICE_E35BA|112	Putative peroxiredoxin bcp n=80 Tax=Enterobacteriaceae RepID=BCP_ECO57	1	0	1	1	0	0	0
195	pMBUI2|4	Conjugal transfer protein TrbC n=1 Tax=Nitrosomonas eutropha C91 RepID=Q0AD14_NITEC	0	1	1	0	0	0	1
196	pMBUI2|15	TraB n=2 Tax=Enterobacteriaceae RepID=B6D4X2_ECOLX	0	1	1	0	0	0	1
197	pMBUI2|13	Conjugal transfer TrbH family protein n=1 Tax=Nitrosomonas eutropha C91 RepID=Q0AD28_NITEC	1	1	2	0	0	0	1
205	ICE_E35BA|47	Putative uncharacterized protein n=1 Tax=Escherichia coli SE15 RepID=D2NL97_ECOS5	2	0	2	1	0	0	0
214	ICE_E35BA|26	Holo-[acyl-carrier-protein] synthase n=15 Tax=Escherichia RepID=ACPS_ECO27	2	0	2	1	0	0	0
218	pE61BA_4|23	TraJ protein n=1 Tax=Xanthomonas campestris pv. vasculorum NCPPB702 RepID=UPI0001CBFE7D	1	0	1	0	1	0	0
219	pMBUI2|24	Putative uncharacterized protein n=3 Tax=Acinetobacter baumannii RepID=B0VDA3_ACIBY	0	1	1	0	0	0	1
220	pMBUI2|27	Hypothetical protein (no blast hit found)	1	1	2	0	0	0	1
225	ICE_E35BA|122	ArsC family protein n=9 Tax=Escherichia coli RepID=B1LNC0_ECOSM	2	0	2	1	0	0	0
236	pE61BA_4|10	Relaxase/mobilization nuclease n=2 Tax=Brucella ceti RepID=C9T0K7_9RHIZ	2	0	2	0	1	0	0
238	ICE_E35BA|56	Iron-sulfur cluster assembly protein IscA n=16 Tax=Enterobacteriaceae RepID=A7ZPX2_ECO24	2	0	2	1	0	0	0
246	ICE_E35BA|85	Phage-related protein n=3 Tax=Xylella fastidiosa RepID=Q87CA8_XYLFT	1	0	1	1	0	0	0
247	pMBUI2|10	Predicted protein n=14 Tax=Brucella RepID=C9T0J9_9RHIZ	0	1	1	0	0	0	1
248	pMBUI2|21	Putative uncharacterized protein n=1 Tax=Plasmid pSB102 RepID=Q91UP3_9ZZZZ	1	1	2	0	0	0	1
251	ICE_E35BA|138	Putative uncharacterized protein (Fragment) n=1 Tax=Escherichia sp. 3_2_53FAA RepID=C1HNU9_9ESCH	2	0	2	1	0	0	0
253	pE61BA_4|14	Type IV secretory pathway protease TraF-like n=1 Tax=Nitrosomonas eutropha C91 RepID=Q0ACY7_NITEC	2	0	2	0	1	0	0
255	ICE_E35BA|2	Putative uncharacterized protein n=1 Tax=Escherichia coli SE15 RepID=D2NLE1_ECOS5	2	0	2	1	0	0	0
258	pE61BA_4|7	Transcriptional regulator n=1 Tax=Xylella fastidiosa RepID=Q9PHK4_XYLFA	2	0	2	0	1	0	0
260	ICE_E35BA|167	Phosphocarrier protein HPr n=114 Tax=Enterobacteriaceae RepID=PTHP_ECO57	1	0	1	1	0	0	0
261	pMBUI2|19	Hypothetical protein (no blast hit found)	0	1	1	0	0	0	1
262	pMBUI2|17	Hypothetical protein (no blast hit found)	1	1	2	0	0	0	1
272	pE61BA_4|16	Hypothetical protein (no blast hit found)	2	0	2	0	1	0	0
274	ICE_E35BA|60	Protein iscX n=6 Tax=Escherichia coli RepID=ISCX_ECOL6	2	0	2	1	0	0	0
280	ICE_E35BA|38	Putative uncharacterized protein n=19 Tax=Escherichia RepID=B6I5C5_ECOSE	2	0	2	1	0	0	0
285	pE61BA_4|0	Hypothetical protein (no blast hit found)	1	0	1	0	1	0	0
286	pMBUI2|48	Hypothetical protein (no blast hit found)	0	1	1	0	0	0	1

## Sheet: MOBP11_IncP1 (B)
Cluster	Ref Gene	Annotation	our	refs	all	pJJ1886_4	pDS1	pHS102707
5	pHS102707|41	Type IV secretion/conjugal transfer ATPase, VirB4 family n=3 Tax=Xylella fastidiosa RepID=B2IAS2_XYLF2	1	2	3	1	1	1
11	pDS1|10	Conjugation TrbI family protein n=3 Tax=Xylella fastidiosa RepID=B2IAS6_XYLF2	1	2	3	1	1	1
18	pDS1|36	Transcriptional repressor protein korB n=4 Tax=root RepID=KORB2_ECOLX	1	2	3	1	1	1
22	pDS1|3	P-type conjugative transfer ATPase TrbB n=3 Tax=Xylella fastidiosa RepID=B2IAV9_XYLF2	1	2	3	1	1	1
25	pDS1|8	Conjugal transfer protein TrbG n=1 Tax=Yersinia pseudotuberculosis IP 31758 RepID=A7FC38_YERP3	1	2	3	1	1	1
32	pHS102707|82	Protein traL n=4 Tax=root RepID=TRAL4_ECOLX	1	2	3	1	1	1
33	pHS102707|46	P-type conjugative transfer protein TrbJ n=1 Tax=Escherichia coli HS RepID=A8A302_ECOHS	1	2	3	1	1	1
34	pDS1|14	Conjugal transfer protein n=1 Tax=Xylella fastidiosa RepID=Q9PBU0_XYLFA	1	2	3	1	1	1
37	pDS1|7	Conjugal transfer protein n=3 Tax=Xylella fastidiosa RepID=B2IAS3_XYLF2	1	2	3	1	1	1
44	pDS1|17	ParA n=2 Tax=Bordetella pertussis RepID=Q08KY4_BORPE	1	2	3	1	1	1
52	pDS1|26	TraF protein n=1 Tax=IncP-1 plasmid pKJK5 RepID=Q0VUT1_9ZZZZ	1	2	3	1	1	1
78	pHS102707|37	Conjugal transfer protein TrbA n=1 Tax=Yersinia pseudotuberculosis IP 31758 RepID=A7FC32_YERP3	1	2	3	1	1	1
80	pDS1|4	Conjugal transfer protein TrbC n=1 Tax=Yersinia pseudotuberculosis IP 31758 RepID=A7FC34_YERP3	1	2	3	1	1	1
81	pDS1|1	Single-stranded DNA-binding protein n=3 Tax=Xylella fastidiosa RepID=B2IAV7_XYLF2	1	2	3	1	1	1
85	pHS102707|34	Putative uncharacterized protein n=1 Tax=Photorhabdus asymbiotica subsp. asymbiotica ATCC 43949 RepID=C7BSL4_PHOAA	1	2	3	1	1	1
97	pHS102707|40	Conjugal transfer TrbD n=1 Tax=Xylella fastidiosa subsp. sandyi Ann-1 RepID=Q3RAK5_XYLFA	1	2	3	1	1	1
0	pHS102707|71	Isoform traC-2 of DNA primase traC n=3 Tax=root RepID=P27189-2	1	1	2	1	0	1
3	pJJ1886_4|2	Relaxase/mobilization nuclease family protein n=3 Tax=Xylella fastidiosa RepID=B2IAU3_XYLF2	1	1	2	1	0	1
6	pDS1|24	DNA topoisomerase n=3 Tax=Xylella fastidiosa RepID=B2IAU0_XYLF2	1	1	2	1	1	0
7	pDS1|27	TRAG family protein n=3 Tax=Xylella fastidiosa RepID=B2IAU2_XYLF2	0	2	2	0	1	1
8	pDS1|12	Conjugal transfer protein n=1 Tax=Escherichia coli RepID=A0EVL5_ECOLX	1	1	2	1	1	0
14	pHS102707|9	KlcB protein n=2 Tax=Bacteria RepID=Q3BL50_9BACT	1	1	2	1	0	1
16	pHS102707|2	Putative plasmid maintenance protein n=1 Tax=Serratia marcescens RepID=Q6MXE1_SERMA	1	1	2	1	0	1
19	pHS102707|86	Putative uncharacterized protein n=1 Tax=uncultured bacterium pAKD4 RepID=D4N5L2_9BACT	1	1	2	1	0	1
23	pDS1|0	TrfA transcriptional repressor protein n=5 Tax=root RepID=TRFA_ECOLX	0	2	2	0	1	1
26	pJJ1886_4|14	KlaC n=2 Tax=Enterobacteriaceae RepID=A7KG99_KLEPN	1	1	2	1	0	1
27	pHS102707|61	Hypothetical protein (no blast hit found)	1	1	2	1	0	1
31	pHS102707|3	KlaA n=2 Tax=Enterobacteriaceae RepID=A7KGA1_KLEPN	1	1	2	1	0	1
35	pHS102707|89	Isoform Short of Protein incC n=4 Tax=root RepID=P07673-2	1	1	2	1	0	1
39	pHS102707|51	TrbP protein n=1 Tax=Photobacterium damselae subsp. piscicida RepID=C5NNA7_PASPI	1	1	2	1	0	1
41	pHS102707|85	KfrC stable inheritance protein n=1 Tax=uncultured bacterium pAKD4 RepID=D4N5L1_9BACT	1	1	2	1	0	1
43	pHS102707|65	Putative uncharacterized protein n=2 Tax=Enterobacteriaceae RepID=B7T4W8_KLEPN	1	1	2	1	0	1
49	pHS102707|32	Hypothetical protein (no blast hit found)	1	1	2	1	0	1
53	pHS102707|56	Protein ParB n=1 Tax=Salmonella enterica subsp. enterica serovar Agona str. SL483 RepID=B5EWE9_SALA4	1	1	2	1	0	1
59	pHS102707|69	Hypothetical protein (no blast hit found)	1	1	2	1	0	1
62	pHS102707|4	Hypothetical protein (no blast hit found)	1	1	2	1	0	1
63	pHS102707|10	KlcA n=1 Tax=Plasmid QKH54 RepID=Q1H9Y8_9ZZZZ	1	1	2	1	0	1
65	pHS102707|70	Protein traB n=4 Tax=root RepID=TRAB4_ECOLX	1	1	2	1	0	1
66	pHS102707|44	Conjugal transfer protein n=1 Tax=Xylella fastidiosa RepID=Q9PBT8_XYLFA	1	1	2	1	0	1
73	pHS102707|83	Protein traM n=4 Tax=root RepID=TRAM4_ECOLX	1	1	2	1	0	1
74	pHS102707|81	TraK conjugative transfer protein, OriT binding protein n=1 Tax=uncultured bacterium pAKD4 RepID=D4N5K8_9BACT	1	1	2	1	0	1
77	pJJ1886_4|13	KorA protein n=1 Tax=IncP-1 plasmid pKJK5 RepID=Q0VUR7_9ZZZZ	1	1	2	1	0	1
82	pHS102707|6	YdeB protein n=1 Tax=Escherichia coli RepID=Q9F548_ECOLX	1	1	2	1	0	1
83	pJJ1886_4|60	Putative uncharacterized protein n=1 Tax=Klebsiella pneumoniae 342 RepID=B5RK14_KLEP3	1	1	2	1	0	1
95	pHS102707|60	Hypothetical protein (no blast hit found)	1	1	2	1	0	1
96	pHS102707|75	Putative uncharacterized protein n=1 Tax=Erwinia tasmaniensis RepID=B2VAT2_ERWT9	1	1	2	1	0	1
99	pHS102707|7	Putative uncharacterized protein n=1 Tax=Candidatus Accumulibacter phosphatis clade IIA str. UW-1 RepID=C7RVT5_ACCPU	1	1	2	1	0	1
104	pDS1|47	ORF2 n=1 Tax=Erwinia amylovora RepID=Q6TFS6_ERWAM	1	1	2	1	1	0
107	pHS102707|49	Killer protein n=1 Tax=Salmonella enterica subsp. enterica serovar Dublin str. CT_02021853 RepID=B5FH90_SALDC	1	1	2	1	0	1
113	pHS102707|52	Putative uncharacterized protein n=1 Tax=Escherichia coli MS 69-1 RepID=D7ZFK5_ECOLX	1	1	2	1	0	1
114	pHS102707|5	Hypothetical protein (no blast hit found)	1	1	2	1	0	1
115	pHS102707|8	KorC protein n=1 Tax=Plasmid pB3 RepID=Q5W3E9_9ZZZZ	1	1	2	1	0	1
117	pHS102707|33	Putative uncharacterized protein n=1 Tax=Shewanella putrefaciens 200 RepID=A2UW34_SHEPU	1	1	2	1	0	1
118	pHS102707|62	Hypothetical protein (no blast hit found)	1	1	2	1	0	1
121	pHS102707|84	Putative uncharacterized protein n=1 Tax=Pantoea sp. At-9b RepID=C8QE72_9ENTR	1	1	2	1	0	1
131	pHS102707|31	Hypothetical protein (no blast hit found)	1	1	2	1	0	1
132	pHS102707|64	Hypothetical protein (no blast hit found)	1	1	2	1	0	1
133	pHS102707|87	Plasmid maintenance system antidote protein n=1 Tax=Escherichia coli RepID=A0EVL4_ECOLX	1	1	2	1	0	1
134	pHS102707|72	Protein traD n=2 Tax=Legionella pneumophila RepID=A5I9Y2_LEGPC	1	1	2	1	0	1
1	pDS1|22	Isoform traC-2 of DNA primase traC n=3 Tax=root RepID=P27189-2	0	1	1	0	1	0
2	pHS102707|29	Tn3 transposase n=1 Tax=Klebsiella pneumoniae RepID=C9WK89_KLEPN	0	1	1	0	0	1
4	pDS1|29	Relaxase/mobilization nuclease family protein n=3 Tax=Xylella fastidiosa RepID=B2IAU3_XYLF2	0	1	1	0	1	0
9	pHS102707|48	Conjugal transfer protein n=1 Tax=Escherichia coli RepID=A0EVL5_ECOLX	0	1	1	0	0	1
10	pHS102707|12	TnpA n=1 Tax=Escherichia coli RepID=C7S9C7_ECOLX	0	1	1	0	0	1
12	pHS102707|74	Putative DNA topoisomerase n=1 Tax=IncP-1 plasmid pKJK5 RepID=Q0VUT2_9ZZZZ	0	1	1	0	0	1
13	pJJ1886_4|79	TRAG family protein n=3 Tax=Xylella fastidiosa RepID=B2IAU2_XYLF2	1	0	1	1	0	0
15	pDS1|42	Protein klcB n=2 Tax=Bacteria RepID=KLCB2_ECOLX	0	1	1	0	1	0
17	pJJ1886_4|64	Putative uncharacterized protein n=1 Tax=Ralstonia pickettii 12D RepID=C6BPN2_RALP1	1	0	1	1	0	0
20	pHS102707|25	Putative ISKpn6-like transposase n=1 Tax=Klebsiella pneumoniae RepID=C9WK93_KLEPN	0	1	1	0	0	1
21	pHS102707|27	Putative ISKpn8 transposase n=1 Tax=Klebsiella pneumoniae RepID=C9WK91_KLEPN	0	1	1	0	0	1
24	pJJ1886_4|32	TrfA n=2 Tax=Burkholderiales RepID=Q2VLF3_BURCE	1	0	1	1	0	0
28	pHS102707|26	Carbepenem-hydrolyzing beta-lactamase KPC n=12 Tax=Gammaproteobacteria RepID=BLKPC_KLEOX	0	1	1	0	0	1
29	pDS1|44	Alpha-helical coiled coil protein n=1 Tax=Salmonella enterica RepID=Q4L1Q1_SALCH	0	1	1	0	1	0
30	pHS102707|15	Putative uncharacterized protein n=1 Tax=Escherichia fergusonii ATCC 35469 RepID=B7LTT7_ESCF3	0	1	1	0	0	1
36	pHS102707|13	TnpA_rve n=1 Tax=Salmonella enterica subsp. enterica serovar Choleraesuis RepID=A9QNV8_SALET	0	1	1	0	0	1
38	pDS1|15	TrbP protein n=1 Tax=Photobacterium damselae subsp. piscicida RepID=C5NNA7_PASPI	0	1	1	0	1	0
40	pHS102707|59	Hypothetical protein (no blast hit found)	0	1	1	0	0	1
42	pDS1|34	Upf54.4 protein n=1 Tax=IncP-1 plasmid pKJK5 RepID=Q0VUS3_9ZZZZ	0	1	1	0	1	0
45	pJJ1886_4|0	TRAG family protein n=3 Tax=Xylella fastidiosa RepID=B2IAU2_XYLF2	1	0	1	1	0	0
46	pHS102707|19	Putative uncharacterized protein tnpR n=1 Tax=Salmonella enterica RepID=Q5J453_SALCH	0	1	1	0	0	1
47	pHS102707|73	DNA topoisomerase n=3 Tax=Xylella fastidiosa RepID=B2IAU0_XYLF2	0	1	1	0	0	1
48	pHS102707|20	Putative replication protein n=1 Tax=Aeromonas punctata RepID=Q68E82_AERPU	0	1	1	0	0	1
50	pHS102707|28	Transposon Tn3 resolvase n=13 Tax=root RepID=TNR3_ECOLX	0	1	1	0	0	1
51	pDS1|45	Putative uncharacterized protein n=1 Tax=Escherichia coli E22 RepID=B3IBH2_ECOLX	0	1	1	0	1	0
54	pDS1|43	Putative uncharacterized protein n=1 Tax=Edwardsiella tarda EIB202 RepID=D0ZHJ3_EDWTE	0	1	1	0	1	0
55	pHS102707|16	Putative uncharacterized protein n=1 Tax=Escherichia coli IAI39 RepID=B7NQ45_ECO7I	0	1	1	0	0	1
56	pJJ1886_4|24	Hypothetical protein (no blast hit found)	1	0	1	1	0	0
57	pJJ1886_4|59	Hypothetical protein (no blast hit found)	1	0	1	1	0	0
58	pDS1|16	Protein ParB n=1 Tax=Salmonella enterica subsp. enterica serovar Agona str. SL483 RepID=B5EWE9_SALA4	0	1	1	0	1	0
60	pDS1|38	Isoform Short of Protein incC n=4 Tax=root RepID=P07673-2	0	1	1	0	1	0
61	pJJ1886_4|61	Conserved predicted protein n=4 Tax=Enterobacteriaceae RepID=C8UQQ6_ECO1A	1	0	1	1	0	0
64	pHS102707|67	Hypothetical protein (no blast hit found)	0	1	1	0	0	1
67	pDS1|30	Putative uncharacterized protein (Fragment) n=1 Tax=Escherichia coli B354 RepID=D6JCW9_ECOLX	0	1	1	0	1	0
68	pJJ1886_4|69	Hypothetical protein (no blast hit found)	1	0	1	1	0	0
69	pJJ1886_4|58	Hypothetical protein (no blast hit found)	1	0	1	1	0	0
70	pDS1|31	TraK protein of DNA transfer system n=1 Tax=Aromatoleum aromaticum EbN1 RepID=Q5NWI6_AZOSE	0	1	1	0	1	0
71	pDS1|33	Protein traM n=4 Tax=root RepID=TRAM4_ECOLX	0	1	1	0	1	0
72	pHS102707|14	Transcriptional regulator, TetR family n=1 Tax=Escherichia coli F11 RepID=B3HN71_ECOLX	0	1	1	0	0	1
75	pHS102707|22	Antirestriction protein Klca n=1 Tax=Klebsiella pneumoniae RepID=C9WK96_KLEPN	0	1	1	0	0	1
76	pHS102707|17	Fosfomycin resistance protein FosA3 n=1 Tax=Escherichia coli RepID=D7UQM0_ECOLX	0	1	1	0	0	1
79	pJJ1886_4|51	Hypothetical protein (no blast hit found)	1	0	1	1	0	0
84	pJJ1886_4|50	Helix-turn-helix domain protein n=10 Tax=Enterobacteriaceae RepID=A9Z9E9_YERPE	1	0	1	1	0	0
86	pHS102707|63	Hypothetical protein (no blast hit found)	0	1	1	0	0	1
87	pJJ1886_4|3	Protein TraJ (Relaxosome protein) n=1 Tax=Burkholderia pseudomallei Pakistan 9 RepID=C0YE08_BURPS	1	0	1	1	0	0
88	pHS102707|80	Putative uncharacterized protein (Fragment) n=1 Tax=Escherichia coli B354 RepID=D6JCW9_ECOLX	0	1	1	0	0	1
89	pDS1|35	KfrB stable inheritance protein n=1 Tax=uncultured bacterium pAKD4 RepID=D4N5L3_9BACT	0	1	1	0	1	0
90	pDS1|39	KorA protein n=1 Tax=IncP-1 plasmid pKJK5 RepID=Q0VUR7_9ZZZZ	0	1	1	0	1	0
91	pHS102707|30	Methyl-accepting chemotaxis protein n=1 Tax=Klebsiella pneumoniae RepID=D8L2E6_KLEPN	0	1	1	0	0	1
92	pDS1|9	Conjugal transfer TrbH family protein n=3 Tax=Xylella fastidiosa RepID=B2IAS5_XYLF2	0	1	1	0	1	0
93	pDS1|37	Putative uncharacterized protein n=1 Tax=Candidatus Accumulibacter phosphatis clade IIA str. UW-1 RepID=C7RVT7_ACCPU	0	1	1	0	1	0
94	pDS1|19	Putative uncharacterized protein n=1 Tax=Salmonella enterica subsp. enterica serovar Saintpaul str. SARA29 RepID=B5MTY2_SALET	0	1	1	0	1	0
98	pJJ1886_4|76	Putative uncharacterized protein n=1 Tax=Vibrio shilonii AK1 RepID=A6D5E2_9VIBR	1	0	1	1	0	0
100	pJJ1886_4|56	Hypothetical protein (no blast hit found)	1	0	1	1	0	0
101	pHS102707|53	Hypothetical protein (no blast hit found)	0	1	1	0	0	1
102	pJJ1886_4|52	Hypothetical protein (no blast hit found)	1	0	1	1	0	0
103	pDS1|20	Hypothetical protein (no blast hit found)	0	1	1	0	1	0
105	pDS1|40	Protein kleE n=3 Tax=root RepID=KLEE2_ECOLX	0	1	1	0	1	0
106	pDS1|13	Killer protein n=2 Tax=Salmonella enterica subsp. enterica serovar Schwarzengrund RepID=B4TM74_SALSV	0	1	1	0	1	0
108	pDS1|25	Putative uncharacterized protein n=1 Tax=Erwinia tasmaniensis RepID=B2VAT2_ERWT9	0	1	1	0	1	0
109	pHS102707|24	Transcriptional repressor protein KorC n=1 Tax=Klebsiella pneumoniae RepID=C9WK94_KLEPN	0	1	1	0	0	1
110	pHS102707|66	Hypothetical protein (no blast hit found)	0	1	1	0	0	1
111	pJJ1886_4|25	Hypothetical protein (no blast hit found)	1	0	1	1	0	0
112	pDS1|41	KorC n=3 Tax=Bacteria RepID=Q2VL97_BURCE	0	1	1	0	1	0
116	pJJ1886_4|55	Hypothetical protein (no blast hit found)	1	0	1	1	0	0
119	pJJ1886_4|53	Hypothetical protein (no blast hit found)	1	0	1	1	0	0
120	pHS102707|21	Hypothetical protein (no blast hit found)	0	1	1	0	0	1
122	pHS102707|55	Hypothetical protein (no blast hit found)	0	1	1	0	0	1
123	pJJ1886_4|31	Hypothetical protein (no blast hit found)	1	0	1	1	0	0
124	pDS1|18	Hypothetical protein (no blast hit found)	0	1	1	0	1	0
125	pDS1|48	Hypothetical protein (no blast hit found)	0	1	1	0	1	0
126	pDS1|23	Conjugal transfer protein, TraD n=1 Tax=Aromatoleum aromaticum EbN1 RepID=Q5NWJ3_AZOSE	0	1	1	0	1	0
127	pDS1|21	Hypothetical protein (no blast hit found)	0	1	1	0	1	0
128	pJJ1886_4|68	Hypothetical protein (no blast hit found)	1	0	1	1	0	0
129	pHS102707|47	Hypothetical protein (no blast hit found)	0	1	1	0	0	1
130	pDS1|28	Hypothetical protein (no blast hit found)	0	1	1	0	1	0
135	pHS102707|68	Hha n=1 Tax=Pantoea ananatis LMG 20103 RepID=D4GLR0_PANAM	0	1	1	0	0	1
136	pJJ1886_4|44	Hypothetical protein (no blast hit found)	1	0	1	1	0	0
137	pHS102707|11	Hypothetical protein (no blast hit found)	0	1	1	0	0	1
138	pHS102707|23	Putative uncharacterized protein pKP048_09 n=1 Tax=Klebsiella pneumoniae RepID=C9WK95_KLEPN	0	1	1	0	0	1
139	pHS102707|78	Hypothetical protein (no blast hit found)	0	1	1	0	0	1
140	pJJ1886_4|1	Hypothetical protein (no blast hit found)	1	0	1	1	0	0
141	pJJ1886_4|70	Hypothetical protein (no blast hit found)	1	0	1	1	0	0
142	pHS102707|54	Hypothetical protein (no blast hit found)	0	1	1	0	0	1

## Sheet: MOBP12_IncI1
Cluster	Ref Gene	Annotation	our	ref	all	pEK204	pCol1B9_SL1344	pCS0010A_95	pCVM29188_101	pESBL_EA11	Plm	pPWD4_103	pSD107	pSE11_1	pSH1148_107	pSH146_87	R621a	TY474p2
0	pCol1B9_SL1344|71	DNA primase n=2 Tax=Escherichia coli O157:H7 RepID=B3AEE0_ECO57	1	12	13	1	1	1	1	1	1	1	1	1	1	1	1	1
4	pCol1B9_SL1344|49	Relaxase/mobilization nuclease domain protein n=1 Tax=Escherichia coli MS 107-1 RepID=D8EU19_ECOLX	1	12	13	1	1	1	1	1	1	1	1	1	1	1	1	1
7	pCS0010A_95|63	TraY n=2 Tax=Escherichia coli RepID=D9Z4Z8_ECOLX	1	12	13	1	1	1	1	1	1	1	1	1	1	1	1	1
8	pCol1B9_SL1344|34	ParB-like partition protein n=1 Tax=Escherichia coli 53638 RepID=B2U6C8_ECOLX	1	12	13	1	1	1	1	1	1	1	1	1	1	1	1	1
11	pSE11_1|105	Lipoprotein PilN n=1 Tax=Escherichia coli SE11 RepID=B6IC83_ECOSE	1	12	13	1	1	1	1	1	1	1	1	1	1	1	1	1
18	pCol1B9_SL1344|85	Nucleotide-binding protein n=12 Tax=root RepID=Q6JB01_ECOLX	1	12	13	1	1	1	1	1	1	1	1	1	1	1	1	1
28	pCol1B9_SL1344|87	PilO n=5 Tax=Enterobacteriaceae RepID=Q6JAZ9_ECOLX	1	12	13	1	1	1	1	1	1	1	1	1	1	1	1	1
29	pCol1B9_SL1344|67	TraO transfer protein n=2 Tax=root RepID=Q79VU0_SALTY	1	12	13	1	1	1	1	1	1	1	1	1	1	1	1	1
32	pCol1B9_SL1344|52	Putative uncharacterized protein n=1 Tax=Escherichia coli MS 107-1 RepID=D8EU22_ECOLX	1	12	13	1	1	1	1	1	1	1	1	1	1	1	1	1
35	pCol1B9_SL1344|60	TraW n=2 Tax=root RepID=Q4FII7_SALCH	1	12	13	1	1	1	1	1	1	1	1	1	1	1	1	1
36	pCol1B9_SL1344|78	TraF n=5 Tax=root RepID=B3AEE7_ECO57	1	12	13	1	1	1	1	1	1	1	1	1	1	1	1	1
40	pCol1B9_SL1344|74	TraJ n=10 Tax=root RepID=D9Z522_ECOLX	1	12	13	1	1	1	1	1	1	1	1	1	1	1	1	1
49	pCol1B9_SL1344|84	Integral membrane protein n=12 Tax=root RepID=Q6JB02_ECOLX	1	12	13	1	1	1	1	1	1	1	1	1	1	1	1	1
53	pCol1B9_SL1344|1	Putative replication initiation protein n=1 Tax=Escherichia coli MS 107-1 RepID=D8EV76_ECOLX	1	12	13	1	1	1	1	1	1	1	1	1	1	1	1	1
54	pCol1B9_SL1344|51	TrbB protein n=2 Tax=root RepID=Q9Z4C4_9ZZZZ	1	12	13	1	1	1	1	1	1	1	1	1	1	1	1	1
60	pCol1B9_SL1344|68	TraN n=3 Tax=root RepID=B4T7G7_SALHS	1	12	13	1	1	1	1	1	1	1	1	1	1	1	1	1
74	pCol1B9_SL1344|22	Putative uncharacterized protein n=1 Tax=Escherichia coli MS 107-1 RepID=D8EV44_ECOLX	1	12	13	1	1	1	1	1	1	1	1	1	1	1	1	1
82	pCol1B9_SL1344|46	Putative uncharacterized protein n=1 Tax=Escherichia coli E24377A RepID=A7ZH01_ECO24	1	12	13	1	1	1	1	1	1	1	1	1	1	1	1	1
86	pCol1B9_SL1344|79	Conjugational transfer protein TraE n=3 Tax=root RepID=D7GKU5_ECOLX	1	12	13	1	1	1	1	1	1	1	1	1	1	1	1	1
87	pCS0010A_95|31	Putative uncharacterized protein n=1 Tax=Salmonella enterica subsp. enterica serovar Kentucky str. CVM29188 RepID=B4TL06_SALET	1	12	13	1	1	1	1	1	1	1	1	1	1	1	1	1
92	pCol1B9_SL1344|63	TraT protein n=9 Tax=root RepID=C7SA49_ECOLX	1	12	13	1	1	1	1	1	1	1	1	1	1	1	1	1
98	pCol1B9_SL1344|36	Plasmid SOS inhibition protein n=7 Tax=Enterobacteriaceae RepID=Q3ZU52_ECOLX	1	12	13	1	1	1	1	1	1	1	1	1	1	1	1	1
101	pCol1B9_SL1344|66	TraP n=8 Tax=root RepID=B4T7G5_SALHS	1	12	13	1	1	1	1	1	1	1	1	1	1	1	1	1
102	pCol1B9_SL1344|69	TraM protein n=1 Tax=Escherichia coli SE11 RepID=B6IC64_ECOSE	1	12	13	1	1	1	1	1	1	1	1	1	1	1	1	1
105	pCol1B9_SL1344|23	DNA (Cytosine-5-)-methyltransferase n=1 Tax=Escherichia coli MS 107-1 RepID=D8EV42_ECOLX	1	12	13	1	1	1	1	1	1	1	1	1	1	1	1	1
106	pCol1B9_SL1344|94	TraC n=6 Tax=root RepID=Q6JAZ2_ECOLX	1	12	13	1	1	1	1	1	1	1	1	1	1	1	1	1
112	pCol1B9_SL1344|75	Relaxase family protein n=2 Tax=Escherichia coli RepID=D7XLJ4_ECOLX	1	12	13	1	1	1	1	1	1	1	1	1	1	1	1	1
134	pCol1B9_SL1344|59	TraX n=6 Tax=root RepID=B4T7F7_SALHS	1	12	13	1	1	1	1	1	1	1	1	1	1	1	1	1
135	pCol1B9_SL1344|77	TraG n=10 Tax=root RepID=B4T7H7_SALHS	1	12	13	1	1	1	1	1	1	1	1	1	1	1	1	1
139	pCol1B9_SL1344|82	PilT n=10 Tax=root RepID=Q6JB04_ECOLX	1	12	13	1	1	1	1	1	1	1	1	1	1	1	1	1
141	pCol1B9_SL1344|95	Transcription termination factor NusG n=1 Tax=Escherichia coli MS 107-1 RepID=D8EV81_ECOLX	1	12	13	1	1	1	1	1	1	1	1	1	1	1	1	1
149	pCol1B9_SL1344|65	TraQ protein n=13 Tax=root RepID=C7SA52_ECOLX	1	12	13	1	1	1	1	1	1	1	1	1	1	1	1	1
150	pCol1B9_SL1344|39	Antirestriction protein n=1 Tax=Escherichia coli MS 107-1 RepID=D8EV38_ECOLX	1	12	13	1	1	1	1	1	1	1	1	1	1	1	1	1
153	pEK204|30	Plasmid SOS inhibition protein (Fragment) n=3 Tax=Escherichia coli RepID=D8AFR1_ECOLX	1	12	13	1	1	1	1	1	1	1	1	1	1	1	1	1
160	pESBL_EA11|56	Putative uncharacterized protein n=1 Tax=Escherichia coli MS 185-1 RepID=D8C8W6_ECOLX	1	12	13	1	1	1	1	1	1	1	1	1	1	1	1	1
162	pCol1B9_SL1344|76	TraH n=12 Tax=root RepID=Q68JB6_ECOLX	1	12	13	1	1	1	1	1	1	1	1	1	1	1	1	1
165	pCol1B9_SL1344|86	PilP n=6 Tax=root RepID=Q6JB00_ECOLX	1	12	13	1	1	1	1	1	1	1	1	1	1	1	1	1
169	pCol1B9_SL1344|89	PilM n=12 Tax=root RepID=Q6JAZ7_ECOLX	1	12	13	1	1	1	1	1	1	1	1	1	1	1	1	1
176	pCol1B9_SL1344|28	Putative antirestriction protein n=2 Tax=Escherichia coli RepID=C8TWA6_ECO26	1	12	13	1	1	1	1	1	1	1	1	1	1	1	1	1
178	pCol1B9_SL1344|29	Putative uncharacterized protein n=1 Tax=Escherichia coli SE11 RepID=B6IC21_ECOSE	1	12	13	1	1	1	1	1	1	1	1	1	1	1	1	1
185	pCol1B9_SL1344|64	TraR n=1 Tax=Escherichia coli O157:H7 str. EC4024 RepID=UPI00017F3A24	1	12	13	1	1	1	1	1	1	1	1	1	1	1	1	1
202	pCol1B9_SL1344|70	TraL n=13 Tax=root RepID=C7SA57_ECOLX	1	12	13	1	1	1	1	1	1	1	1	1	1	1	1	1
208	pCol1B9_SL1344|47	YggA n=11 Tax=Escherichia coli RepID=D9Z504_ECOLX	1	12	13	1	1	1	1	1	1	1	1	1	1	1	1	1
233	pCol1B9_SL1344|96	TraA n=7 Tax=root RepID=B4T7K2_SALHS	1	12	13	1	1	1	1	1	1	1	1	1	1	1	1	1
253	pCol1B9_SL1344|42	Putative uncharacterized protein (Fragment) n=1 Tax=Escherichia coli E22 RepID=B3IB76_ECOLX	1	12	13	1	1	1	1	1	1	1	1	1	1	1	1	1
257	pCol1B9_SL1344|45	Putative uncharacterized protein ygeA n=5 Tax=Enterobacteriaceae RepID=Q68J78_ECOLX	1	12	13	1	1	1	1	1	1	1	1	1	1	1	1	1
280	pCol1B9_SL1344|30	Putative uncharacterized protein n=16 Tax=Enterobacteriaceae RepID=Q9S4W6_ECOLX	1	12	13	1	1	1	1	1	1	1	1	1	1	1	1	1
1	pEK204|57	TraU protein n=1 Tax=Escherichia coli RepID=C7SA48_ECOLX	1	11	12	1	1	1	1	0	1	1	1	1	1	1	1	1
5	Plm|63	TrbC n=6 Tax=root RepID=B4T7E7_SALHS	1	11	12	1	1	1	1	1	1	0	1	1	1	1	1	1
26	pCS0010A_95|87	Bacterial shufflon protein, constant region n=1 Tax=Escherichia coli MS 84-1 RepID=D7XLI4_ECOLX	1	11	12	1	1	1	1	1	1	1	1	1	0	1	1	1
37	pPWD4_103|101	Shufflon-specific DNA recombinase n=1 Tax=Escherichia coli RepID=C7SA68_ECOLX	1	11	12	1	1	1	1	1	1	1	1	0	1	1	1	1
148	pCol1B9_SL1344|32	Single-stranded DNA-binding protein n=4 Tax=Enterobacteriaceae RepID=C1J8I1_ECOLX	1	11	12	1	1	1	1	1	1	1	1	0	1	1	1	1
159	pCol1B9_SL1344|72	Phospholipase D (PLD) family protein n=4 Tax=root RepID=B3AEE1_ECO57	1	11	12	1	1	1	1	1	0	1	1	1	1	1	1	1
217	pCol1B9_SL1344|90	Putative uncharacterized protein n=2 Tax=Escherichia coli RepID=D7XWQ0_ECOLX	1	11	12	1	1	1	0	1	1	1	1	1	1	1	1	1
260	pCol1B9_SL1344|33	UPF0401 protein yubL n=4 Tax=Enterobacteriaceae RepID=YUBL_SALCH	1	11	12	1	1	1	1	1	1	1	1	0	1	1	1	1
291	pCol1B9_SL1344|73	Hypothetical protein (no blast hit found)	1	11	12	1	1	1	1	1	1	1	1	1	1	0	1	1
124	pCol1B9_SL1344|83	PilS n=10 Tax=root RepID=Q6JB03_ECOLX	1	10	11	1	1	1	1	0	1	0	1	1	1	1	1	1
130	pCol1B9_SL1344|37	YgaA protein n=6 Tax=Enterobacteriaceae RepID=Q8L226_SALTY	1	10	11	1	1	1	0	1	1	1	1	1	1	1	0	1
258	pCol1B9_SL1344|53	Putative uncharacterized protein n=4 Tax=Enterobacteriaceae RepID=B4T7F1_SALHS	1	10	11	1	1	1	1	1	1	1	0	1	0	1	1	1
264	pCol1B9_SL1344|24	R100p030 n=2 Tax=Escherichia coli RepID=Q1A2M7_ECOLX	0	11	11	0	1	1	1	1	1	1	1	1	1	1	0	1
67	pCS0010A_95|47	YadD homologue n=4 Tax=root RepID=Q7B1W7_ECOLX	1	9	10	1	1	1	1	1	1	1	0	1	0	1	0	1
90	pCVM29188_101|26	Resolvase n=1 Tax=Salmonella enterica subsp. enterica serovar Kentucky str. CVM29188 RepID=B4TKZ1_SALET	0	10	10	0	1	1	1	0	1	1	1	1	1	1	0	1
129	pCol1B9_SL1344|8	YafB n=4 Tax=Escherichia coli RepID=Q68JD7_ECOLX	1	9	10	1	1	0	1	1	0	1	1	0	1	1	1	1
133	pCol1B9_SL1344|13	Putative uncharacterized protein orf50 n=1 Tax=Escherichia coli RepID=Q08JL8_ECOLX	0	10	10	0	1	1	1	0	1	1	1	1	1	1	0	1
180	pCol1B9_SL1344|48	Ribbon-helix-helix protein, CopG family n=1 Tax=Escherichia coli MS 107-1 RepID=D8EU18_ECOLX	1	9	10	1	1	1	0	0	1	0	1	1	1	1	1	1
265	pCol1B9_SL1344|27	Putative uncharacterized protein n=1 Tax=Escherichia coli MS 84-1 RepID=D7XUC6_ECOLX	0	10	10	0	1	1	1	0	1	1	1	1	1	1	0	1
289	pCol1B9_SL1344|0	Putative uncharacterized protein n=1 Tax=Escherichia coli MS 84-1 RepID=D7XWR3_ECOLX	1	9	10	1	1	1	1	0	1	1	0	0	1	1	1	1
27	pCol1B9_SL1344|9	Putative uncharacterized protein n=1 Tax=Escherichia coli MS 200-1 RepID=D8BMX2_ECOLX	1	8	9	1	1	0	0	1	0	0	1	1	1	1	1	1
30	pCS0010A_95|24	Protein impB n=5 Tax=root RepID=IMPB_SALTY	1	8	9	1	0	1	1	1	1	1	0	1	0	1	1	0
123	pCol1B9_SL1344|61	TraV n=7 Tax=root RepID=B4T7F9_SALHS	1	8	9	1	1	1	1	1	1	0	0	0	0	1	1	1
170	pCS0010A_95|25	Protein impA' n=17 Tax=Enterobacteriaceae RepID=IMPA_ECOLX	1	8	9	1	0	1	1	1	1	1	0	1	0	1	1	0
229	pCol1B9_SL1344|91	Putative uncharacterized protein n=2 Tax=Escherichia coli RepID=D8EU55_ECOLX	1	8	9	1	1	0	1	1	0	1	1	1	1	0	0	1
274	pCol1B9_SL1344|56	Putative uncharacterized protein n=7 Tax=Enterobacteriaceae RepID=B4T7F4_SALHS	1	8	9	1	1	0	1	0	0	1	1	0	1	1	1	1
283	pCol1B9_SL1344|55	Putative uncharacterized protein n=3 Tax=Escherichia coli RepID=B6IC49_ECOSE	1	8	9	1	1	1	1	0	1	1	0	0	1	1	0	1
109	pCol1B9_SL1344|57	Putative exclusion-determining protein n=1 Tax=Escherichia coli MS 107-1 RepID=D8EU30_ECOLX	1	7	8	1	1	0	1	0	0	1	1	1	1	0	0	1
240	pEK204|15	DinI-like family protein n=1 Tax=Escherichia coli MS 198-1 RepID=D7X450_ECOLX	1	7	8	1	0	1	1	0	1	1	0	1	0	1	1	0
250	pSE11_1|19	Putative uncharacterized protein n=1 Tax=Escherichia coli SE11 RepID=B6IBZ1_ECOSE	0	8	8	0	1	1	0	0	1	0	1	1	1	1	0	1
9	pCol1B9_SL1344|10	Colicin Ib n=1 Tax=Escherichia fergusonii RepID=Q8G8L5_ESCFE	0	7	7	0	1	0	1	0	0	0	1	1	1	1	0	1
144	pCol1B9_SL1344|7	Putative uncharacterized protein n=4 Tax=Escherichia coli RepID=B6IBX4_ECOSE	0	7	7	0	1	0	1	0	0	1	1	1	1	0	0	1
164	pCol1B9_SL1344|16	E.coli plasmid pColBM-Cl139 D protein n=4 Tax=root RepID=Q52133_9ZZZZ	0	7	7	0	1	1	0	0	0	1	1	0	1	1	0	1
166	pCol1B9_SL1344|92	PilJ protein n=2 Tax=Enterobacteriaceae RepID=Q2MCT2_SALTY	0	7	7	0	1	0	1	0	1	0	1	0	1	0	1	1
201	pCol1B9_SL1344|12	Putative uncharacterized protein ybaA n=1 Tax=Escherichia coli RepID=Q3ZU13_ECOLX	0	7	7	0	1	0	1	0	0	0	1	1	1	1	0	1
225	pCol1B9_SL1344|54	Putative uncharacterized protein n=1 Tax=Escherichia coli MS 107-1 RepID=D8EU26_ECOLX	1	6	7	1	1	0	0	1	0	0	1	0	1	0	1	1
297	pEK204|81	Hypothetical protein (no blast hit found)	1	6	7	1	0	0	0	1	1	1	1	0	0	1	1	0
173	pCVM29188_101|51	YgcA protein n=8 Tax=root RepID=Q79VW1_SALTY	1	5	6	1	0	0	1	0	0	0	1	0	1	1	1	0
246	pCol1B9_SL1344|6	Putative uncharacterized protein n=2 Tax=Escherichia coli RepID=C1J8K1_ECOLX	0	6	6	0	1	0	1	0	0	0	1	1	1	0	0	1
270	pCol1B9_SL1344|40	Putative uncharacterized protein n=1 Tax=Salmonella enterica subsp. enterica serovar Heidelberg str. SL476 RepID=B4T7D4_SALHS	0	6	6	0	1	0	0	1	1	1	0	1	0	0	0	1
282	pCol1B9_SL1344|41	Putative uncharacterized protein n=1 Tax=Salmonella enterica subsp. enterica serovar Heidelberg str. SL476 RepID=B4T7D5_SALHS	0	6	6	0	1	0	0	1	1	1	0	1	0	0	0	1
302	pCol1B9_SL1344|15	Putative uncharacterized protein n=1 Tax=Escherichia coli E24377A RepID=A7ZGW4_ECO24	0	6	6	0	1	1	0	0	0	0	1	0	1	1	0	1
50	pCS0010A_95|57	Putative uncharacterized protein n=1 Tax=Escherichia coli MS 84-1 RepID=D7XS80_ECOLX	1	4	5	1	0	1	0	1	0	1	0	0	0	0	1	0
57	pCS0010A_95|22	Plasmid segregation protein ParM n=9 Tax=root RepID=B4T7A9_SALHS	0	5	5	0	0	1	1	0	0	1	0	1	0	1	0	0
81	pCol1B9_SL1344|4	YacC n=4 Tax=root RepID=B4T784_SALHS	0	5	5	0	1	0	1	0	0	0	1	0	1	0	0	1
114	pCS0010A_95|20	ATPase involved in chromosome partitioning n=9 Tax=Enterobacteriaceae RepID=Q3ZU19_ECOLX	0	5	5	0	0	1	1	0	0	1	0	1	0	1	0	0
138	pCol1B9_SL1344|93	TraD n=5 Tax=root RepID=Q6JAZ3_ECOLX	0	5	5	0	1	0	1	0	0	0	1	0	1	0	0	1
142	pCS0010A_95|100	TraD protein n=8 Tax=root RepID=B6IC89_ECOSE	1	4	5	1	0	1	0	0	1	0	0	1	0	1	0	0
181	pCS0010A_95|23	Plasmid stability protein n=9 Tax=root RepID=B4T7B0_SALHS	0	5	5	0	0	1	1	0	0	1	0	1	0	1	0	0
200	pCol1B9_SL1344|11	Colicin Ib immunity protein n=2 Tax=Escherichia RepID=Q3ZU31_ECOLX	0	5	5	0	1	0	1	0	0	0	1	0	1	0	0	1
210	pCol1B9_SL1344|31	Putative uncharacterized protein n=1 Tax=Salmonella enterica RepID=Q5J3W4_SALCH	0	5	5	0	1	0	0	0	1	0	0	0	0	1	1	1
219	pCS0010A_95|21	YegA protein n=11 Tax=root RepID=Q9Z4E6_SALTY	0	5	5	0	0	1	1	0	0	1	0	1	0	1	0	0
238	pCol1B9_SL1344|3	Toxin-antitoxin system, toxin component, RelE family n=9 Tax=Enterobacteriaceae RepID=D8ED58_ECOLX	0	5	5	0	1	0	1	0	0	0	1	0	1	0	0	1
245	pCol1B9_SL1344|2	Toxin-antitoxin system protein n=1 Tax=Escherichia coli MS 107-1 RepID=D8EV72_ECOLX	0	5	5	0	1	0	1	0	0	0	1	0	1	0	0	1
62	pCol1B9_SL1344|20	StbA protein n=1 Tax=Escherichia coli MS 107-1 RepID=D8EV48_ECOLX	0	4	4	0	1	0	0	0	0	0	1	0	1	0	0	1
118	pCol1B9_SL1344|18	ParA n=4 Tax=Escherichia coli RepID=Q6JB08_ECOLX	0	4	4	0	1	0	0	0	0	0	1	0	1	0	0	1
125	pCS0010A_95|62	Exclusion-determining family protein n=1 Tax=Escherichia coli MS 84-1 RepID=D7XMN1_ECOLX	0	4	4	0	0	1	0	1	1	0	0	0	0	0	1	0
151	pEK204|2	YafA n=2 Tax=Escherichia coli RepID=C7S9Z5_ECOLX	1	3	4	1	0	0	0	1	0	0	0	0	0	1	1	0
188	pCol1B9_SL1344|21	Putative uncharacterized protein n=1 Tax=Escherichia coli MS 107-1 RepID=D8EV47_ECOLX	0	4	4	0	1	0	0	0	0	0	1	0	1	0	0	1
192	pCol1B9_SL1344|19	Putative uncharacterized protein n=3 Tax=Escherichia coli RepID=Q2VNX3_ECOLX	0	4	4	0	1	0	0	0	0	0	1	0	1	0	0	1
212	pCVM29188_101|93	Putative uncharacterized protein n=1 Tax=Escherichia coli MS 84-1 RepID=D7XLI7_ECOLX	0	4	4	0	0	0	1	0	0	0	1	0	1	0	1	0
239	pCVM29188_101|54	YdgA n=1 Tax=Salmonella enterica subsp. enterica serovar Kentucky str. CVM29188 RepID=B4TL23_SALET	0	4	4	0	1	0	1	0	0	0	0	0	0	1	0	1
241	pSD107|72	Putative uncharacterized protein n=3 Tax=Escherichia coli RepID=B6IC49_ECOSE	0	4	4	0	0	0	0	1	0	0	1	1	0	0	1	0
269	pSE11_1|63	Putative uncharacterized protein n=1 Tax=Escherichia coli MS 21-1 RepID=D8A741_ECOLX	0	4	4	0	0	0	0	0	1	0	1	1	1	0	0	0
275	pEK204|38	Putative uncharacterized protein n=1 Tax=Salmonella enterica RepID=Q5J3X7_SALCH	1	3	4	1	0	1	0	1	0	1	0	0	0	0	0	0
296	pCS0010A_95|97	Putative uncharacterized protein n=2 Tax=Escherichia coli RepID=D8EU55_ECOLX	0	4	4	0	0	1	0	0	1	0	0	0	0	1	1	0
301	pSH146_87|51	Putative uncharacterized protein n=1 Tax=Escherichia coli MS 107-1 RepID=D8EU26_ECOLX	0	4	4	0	0	0	0	0	1	1	0	1	0	1	0	0
31	pCVM29188_101|10	TnpA n=20 Tax=Gammaproteobacteria RepID=D9Z5B6_ECOLX	1	2	3	1	0	0	1	1	0	0	0	0	0	0	0	0
70	pSD107|60	Putative uncharacterized protein n=1 Tax=Escherichia coli MS 107-1 RepID=D8EV32_ECOLX	0	3	3	0	0	0	0	0	0	0	1	0	1	0	1	0
80	pEK204|10	Beta-lactamase TEM n=112 Tax=root RepID=BLAT_ECOLX	1	2	3	1	0	0	0	1	0	0	1	0	0	0	0	0
99	pPWD4_103|13	TnpA_rve n=1 Tax=Salmonella enterica subsp. enterica serovar Choleraesuis RepID=A9QNV8_SALET	0	3	3	0	0	0	0	0	0	1	1	1	0	0	0	0
111	pESBL_EA11|21	Peptidase, A24 family protein n=1 Tax=Escherichia coli MS 107-1 RepID=D8EU45_ECOLX	0	3	3	0	0	0	0	1	1	1	0	0	0	0	0	0
120	pEK204|12	Cobyrinic acid a,c-diamide synthase n=4 Tax=Escherichia coli RepID=C1J8J6_ECOLX	1	2	3	1	0	0	0	1	0	0	0	0	0	0	1	0
147	pPWD4_103|41	Putative uncharacterized protein n=1 Tax=Escherichia coli RepID=Q3ZU47_ECOLX	0	3	3	0	0	1	1	0	0	1	0	0	0	0	0	0
158	pCol1B9_SL1344|5	YadA n=4 Tax=root RepID=B4T785_SALHS	0	3	3	0	1	0	1	0	0	0	0	0	0	0	0	1
161	pEK204|36	CcgAII n=9 Tax=Enterobacteriaceae RepID=Q68J75_ECOLX	1	2	3	1	0	0	0	1	0	0	0	0	0	0	1	0
211	pCVM29188_101|58	Relaxosome component n=2 Tax=Enterobacteriaceae RepID=B4T7E5_SALHS	0	3	3	0	0	0	1	1	0	1	0	0	0	0	0	0
221	pEK204|11	Conserved domain protein n=4 Tax=Escherichia coli RepID=D8ACK8_ECOLX	1	2	3	1	0	0	0	1	0	0	0	0	0	0	1	0
252	pESBL_EA11|87	Putative regulator protein n=1 Tax=Escherichia coli SE11 RepID=B6IC50_ECOSE	0	3	3	0	0	0	0	1	1	0	0	1	0	0	0	0
261	pCS0010A_95|99	Putative uncharacterized protein n=1 Tax=Salmonella enterica subsp. enterica serovar Heidelberg str. SL476 RepID=B4T7J5_SALHS	1	2	3	1	0	1	0	0	0	0	0	0	0	1	0	0
287	pCS0010A_95|60	Putative uncharacterized protein n=1 Tax=Escherichia coli MS 84-1 RepID=D7XMM7_ECOLX	0	3	3	0	0	1	0	0	1	1	0	0	0	0	0	0
298	pCS0010A_95|98	Putative uncharacterized protein n=1 Tax=Escherichia coli MS 84-1 RepID=D7XWQ3_ECOLX	1	2	3	1	0	1	0	0	0	0	0	0	0	1	0	0
300	pCS0010A_95|59	Hypothetical protein (no blast hit found)	0	3	3	0	0	1	1	0	0	1	0	0	0	0	0	0
2	pEK204|8	Transposase for transposon Tn3 n=1 Tax=Escherichia coli RepID=C7SA01_ECOLX	1	1	2	1	0	0	0	1	0	0	0	0	0	0	0	0
3	pSH1148_107|22	Transposase TnpA, Tn21 n=1 Tax=Escherichia coli UMN026 RepID=B7NGL1_ECOLU	0	2	2	0	0	0	0	0	0	0	1	0	1	0	0	0
13	pSD107|4	TniA protein n=21 Tax=root RepID=A4SU23_AERS4	0	2	2	0	0	0	0	0	0	0	1	0	1	0	0	0
15	pEK204|79	IS66 transposase n=1 Tax=Escherichia coli RepID=C7SA69_ECOLX	1	1	2	1	0	0	0	0	0	1	0	0	0	0	0	0
16	Plm|6	IbfA protein n=4 Tax=Enterobacteriaceae RepID=Q8L241_SALTY	0	2	2	0	0	1	0	0	1	0	0	0	0	0	0	0
21	pSD107|6	Transposase for insertion sequences IS1326/IS1353 n=13 Tax=root RepID=TRA6_PSEAE	0	2	2	0	0	0	0	0	0	0	1	0	1	0	0	0
46	pSD107|13	Class 1 integron integrase protein IntI1 n=2 Tax=Enterobacteriaceae RepID=B7JCH8_ECOLX	0	2	2	0	0	0	0	0	0	0	1	0	1	0	0	0
55	pCVM29188_101|20	YbcA protein n=2 Tax=root RepID=Q9Z4F4_9ZZZZ	0	2	2	0	0	0	1	0	0	0	0	1	0	0	0	0
59	pCVM29188_101|66	IS100 transposase orfA n=1 Tax=Salmonella enterica subsp. enterica serovar Kentucky str. CVM29188 RepID=B4TL39_SALET	0	2	2	0	0	0	1	0	1	0	0	0	0	0	0	0
61	pEK204|18	Plasmid segregation protein parM n=1 Tax=Escherichia coli RepID=C7SA10_ECOLX	1	1	2	1	0	0	0	0	0	0	0	0	0	0	1	0
68	pSH1148_107|18	Streptomycin adenyltransferase n=2 Tax=root RepID=Q9WTH4_9ZZZZ	0	2	2	0	0	0	0	0	0	0	1	0	1	0	0	0
72	pCVM29188_101|23	Putative uncharacterized protein n=2 Tax=Salmonella enterica subsp. enterica RepID=B4T7A3_SALHS	0	2	2	0	0	0	1	0	0	0	0	1	0	0	0	0
78	pEK204|6	Beta-lactamase n=17 Tax=Enterobacteriaceae RepID=Q6BBP7_ECOLX	1	1	2	1	0	0	0	1	0	0	0	0	0	0	0	0
79	pSD107|5	Bacterial TniB protein n=1 Tax=Escherichia coli MS 107-1 RepID=D8EV10_ECOLX	0	2	2	0	0	0	0	0	0	0	1	0	1	0	0	0
83	pSD107|9	Dihydropteroate synthase n=5 Tax=root RepID=B3VMX3_KLEPN	0	2	2	0	0	0	0	0	0	0	1	0	1	0	0	0
84	pPWD4_103|17	Aminoglycoside 6''-phosphotransferase n=44 Tax=root RepID=Q7ATJ6_ECOLX	0	2	2	0	0	0	0	0	0	1	1	0	0	0	0	0
94	pSD107|7	IstB n=13 Tax=root RepID=Q7BT58_ECOLX	0	2	2	0	0	0	0	0	0	0	1	0	1	0	0	0
95	pCVM29188_101|65	ATP-binding protein, IS100 n=10 Tax=Enterobacteriaceae RepID=Q5I3K7_ECOLX	0	2	2	0	0	0	1	0	1	0	0	0	0	0	0	0
96	pPWD4_103|16	Aminoglycoside 3''-phosphotransferase n=63 Tax=root RepID=Q8GJ11_ECOLX	0	2	2	0	0	0	0	0	0	1	1	0	0	0	0	0
122	pCS0010A_95|5	Conjugation repressor protein n=4 Tax=Enterobacteriaceae RepID=Q8L242_SALTY	0	2	2	0	0	1	0	0	1	0	0	0	0	0	0	0
126	pESBL_EA11|23	PilS n=1 Tax=Escherichia coli RepID=D9Z518_ECOLX	0	2	2	0	0	0	0	1	0	1	0	0	0	0	0	0
131	pEK204|9	TnpR n=17 Tax=Bacteria RepID=D9Z4Z5_ECOLX	1	1	2	1	0	0	0	1	0	0	0	0	0	0	0	0
152	pSD107|8	ORF5 n=43 Tax=root RepID=Q60219_ECOLX	0	2	2	0	0	0	0	0	0	0	1	0	1	0	0	0
175	pEK204|19	StbB n=3 Tax=Enterobacteriaceae RepID=C7SA11_ECOLX	1	1	2	1	0	0	0	0	0	0	0	0	0	0	1	0
177	pEK204|77	ECs1337 n=11 Tax=Bacteria RepID=Q6SJ36_ECOLX	1	1	2	1	0	0	0	0	0	1	0	0	0	0	0	0
198	pEK204|78	ECs1338 n=13 Tax=Bacteria RepID=Q6SJ35_ECOLX	1	1	2	1	0	0	0	0	0	1	0	0	0	0	0	0
199	Plm|19	Putative uncharacterized protein n=1 Tax=Escherichia coli E22 RepID=B3I3J5_ECOLX	0	2	2	0	0	0	0	0	1	0	0	1	0	0	0	0
204	pEK204|17	Putative uncharacterized protein n=1 Tax=Salmonella enterica RepID=Q5J3V2_SALCH	1	1	2	1	0	0	0	0	0	0	0	0	0	0	1	0
205	pSD107|10	Putative ethidium bromide resistance protein n=66 Tax=root RepID=EBR_ECOLX	0	2	2	0	0	0	0	0	0	0	1	0	1	0	0	0
206	pCVM29188_101|21	Abortive infection protein n=2 Tax=root RepID=Q4FIK2_SALCH	0	2	2	0	0	0	1	0	0	0	0	1	0	0	0	0
209	pSE11_1|16	Immunity protein n=2 Tax=Escherichia coli RepID=Q46741_ECOLX	0	2	2	0	0	0	0	0	0	0	0	1	0	1	0	0
224	pSE11_1|46	Putative uncharacterized protein n=1 Tax=Escherichia coli MS 84-1 RepID=D7XUC6_ECOLX	0	2	2	0	0	0	0	0	0	0	0	1	0	1	0	0
227	pSD107|25	YadA n=4 Tax=root RepID=B4T785_SALHS	0	2	2	0	0	0	0	0	0	0	1	0	1	0	0	0
234	pSE11_1|3	Putative uncharacterized protein n=1 Tax=Escherichia coli SE11 RepID=B6IBX2_ECOSE	0	2	2	0	0	0	0	0	0	1	0	1	0	0	0	0
237	pPWD4_103|2	Putative uncharacterized protein n=1 Tax=Escherichia coli SE11 RepID=B6IBX0_ECOSE	0	2	2	0	0	0	0	0	0	1	0	1	0	0	0	0
244	pPWD4_103|3	Toxin-antitoxin system, toxin component, RelE family n=3 Tax=Escherichia coli RepID=D8ACJ7_ECOLX	0	2	2	0	0	0	0	0	0	1	0	1	0	0	0	0
247	pEK204|7	Putative uncharacterized protein n=5 Tax=Enterobacteriaceae RepID=C7EZE1_ECOLX	1	1	2	1	0	0	0	1	0	0	0	0	0	0	0	0
254	pCVM29188_101|19	Putative uncharacterized protein n=1 Tax=Salmonella enterica subsp. enterica serovar Kentucky str. CVM29188 RepID=B4TKY2_SALET	0	2	2	0	0	0	1	0	0	1	0	0	0	0	0	0
255	pCVM29188_101|22	Putative uncharacterized protein n=2 Tax=Salmonella enterica subsp. enterica RepID=B4T7A2_SALHS	0	2	2	0	0	0	1	0	0	0	0	1	0	0	0	0
266	pEK204|21	YubE protein n=22 Tax=Bacteria RepID=D6INW4_ECOLX	1	1	2	1	0	0	0	0	0	0	0	0	0	0	1	0
277	pESBL_EA11|35	Putative uncharacterized protein n=1 Tax=Escherichia coli MS 84-1 RepID=D7XWR3_ECOLX	0	2	2	0	0	0	0	1	0	0	0	1	0	0	0	0
294	pSD107|70	Conserved domain protein n=3 Tax=Enterobacteriaceae RepID=D8EU24_ECOLX	0	2	2	0	0	0	0	0	0	0	1	0	1	0	0	0
6	Plm|59	ABC transporter-related protein n=1 Tax=Serratia proteamaculans 568 RepID=A8GE78_SERP5	0	1	1	0	0	0	0	0	1	0	0	0	0	0	0	0
10	pCS0010A_95|9	Putative uncharacterized protein n=2 Tax=Escherichia coli RepID=A7ZGW6_ECO24	0	1	1	0	0	1	0	0	0	0	0	0	0	0	0	0
12	pPWD4_103|50	Similar to RNA-directed DNA polymerase n=1 Tax=Escherichia coli RepID=B1VC60_ECOLX	0	1	1	0	0	0	0	0	0	1	0	0	0	0	0	0
14	pSH1148_107|15	60 kDa chaperonin 2 n=4 Tax=Enterobacteriaceae RepID=CH602_ECOK1	0	1	1	0	0	0	0	0	0	0	0	0	1	0	0	0
17	pESBL_EA11|93	TraU n=1 Tax=Escherichia coli O157:H7 str. EC4486 RepID=B3AT25_ECO57	0	1	1	0	0	0	0	1	0	0	0	0	0	0	0	0
19	pCVM29188_101|103	IS66 family element, transposase n=1 Tax=Salmonella enterica subsp. enterica serovar Kentucky str. CVM29188 RepID=B4TL81_SALET	0	1	1	0	0	0	1	0	0	0	0	0	0	0	0	0
20	pSH1148_107|14	InsE n=4 Tax=Enterobacteriaceae RepID=C4NV18_ECOLX	0	1	1	0	0	0	0	0	0	0	0	0	1	0	0	0
22	pSE11_1|23	Putative uncharacterized protein n=1 Tax=Escherichia coli SE11 RepID=B6IBZ5_ECOSE	0	1	1	0	0	0	0	0	0	0	0	1	0	0	0	0
23	pESBL_EA11|0	TraU protein n=1 Tax=Escherichia coli SE11 RepID=B6IC56_ECOSE	0	1	1	0	0	0	0	1	0	0	0	0	0	0	0	0
24	pCS0010A_95|12	SilS n=3 Tax=Enterobacteriaceae RepID=Q6EME3_ECOLX	0	1	1	0	0	1	0	0	0	0	0	0	0	0	0	0
25	pPWD4_103|65	TrbC n=1 Tax=Salmonella enterica subsp. enterica serovar Kentucky str. CVM29188 RepID=B4TL31_SALET	0	1	1	0	0	0	0	0	0	1	0	0	0	0	0	0
33	R621a|32	TetA(B) protein n=18 Tax=Bacteria RepID=B1VCE9_ECOLX	0	1	1	0	0	0	0	0	0	0	0	0	0	0	1	0
34	R621a|37	Glutamate permease n=18 Tax=root RepID=Q1A2K9_ECOLX	0	1	1	0	0	0	0	0	0	0	0	0	0	0	1	0
38	pSE11_1|10	Tetracycline resistance structural protein TetA n=2 Tax=Escherichia coli RepID=B6IBX9_ECOSE	0	1	1	0	0	0	0	0	0	0	0	1	0	0	0	0
39	pCVM29188_101|49	Transposase n=3 Tax=root RepID=Q4FIJ6_SALCH	0	1	1	0	0	0	1	0	0	0	0	0	0	0	0	0
41	pCVM29188_101|11	AmpC n=14 Tax=Enterobacteriaceae RepID=Q53TY8_ECOLX	0	1	1	0	0	0	1	0	0	0	0	0	0	0	0	0
42	Plm|60	Secretion protein HlyD family protein n=1 Tax=Serratia odorifera 4Rx13 RepID=D1RQQ7_SEROD	0	1	1	0	0	0	0	0	1	0	0	0	0	0	0	0
43	Plm|13	ORF 174 Identical to Hypothetical protein n=2 Tax=Escherichia coli RepID=B1VCL7_ECOLX	0	1	1	0	0	0	0	0	1	0	0	0	0	0	0	0
44	Plm|10	Putative uncharacterized protein n=1 Tax=Klebsiella pneumoniae RepID=D4HQE3_KLEPN	0	1	1	0	0	0	0	0	1	0	0	0	0	0	0	0
45	pSE11_1|24	Putative uncharacterized protein n=1 Tax=Escherichia coli SE11 RepID=B6IBZ6_ECOSE	0	1	1	0	0	0	0	0	0	0	0	1	0	0	0	0
47	pSH1148_107|96	Type IV prepilin (Fragment) n=1 Tax=Salmonella enterica subsp. enterica serovar Typhimurium RepID=Q2MCU5_SALTY	0	1	1	0	0	0	0	0	0	0	0	0	1	0	0	0
48	Plm|9	Putative uncharacterized protein n=1 Tax=Pectobacterium atrosepticum RepID=Q6D353_ERWCT	0	1	1	0	0	0	0	0	1	0	0	0	0	0	0	0
51	pPWD4_103|5	Transposase of Tn5393-like transposon, C-terminal n=1 Tax=Corynebacterium urealyticum DSM 7109 RepID=B1VIA7_CORU7	0	1	1	0	0	0	0	0	0	1	0	0	0	0	0	0
52	pCS0010A_95|4	Putative permease n=1 Tax=Escherichia coli SMS-3-5 RepID=B1LRX0_ECOSM	0	1	1	0	0	1	0	0	0	0	0	0	0	0	0	0
56	pPWD4_103|21	Putative uncharacterized protein n=1 Tax=Escherichia coli B7A RepID=B3HBC6_ECOLX	0	1	1	0	0	0	0	0	0	1	0	0	0	0	0	0
58	pPWD4_103|10	Hygromycin-B 4-O-kinase n=3 Tax=cellular organisms RepID=KHYB_ECOLX	0	1	1	0	0	0	0	0	0	1	0	0	0	0	0	0
63	pCS0010A_95|16	Putative uncharacterized protein n=1 Tax=Escherichia coli RepID=Q6XQX3_ECOLX	0	1	1	0	0	1	0	0	0	0	0	0	0	0	0	0
64	Plm|24	Plasmid segregation protein ParM n=2 Tax=Escherichia coli O157:H7 RepID=B3AE15_ECO57	0	1	1	0	0	0	0	0	1	0	0	0	0	0	0	0
65	pSD107|17	Replication initiation protein n=1 Tax=uncultured bacterium RepID=Q573Q5_9BACT	0	1	1	0	0	0	0	0	0	0	1	0	0	0	0	0
66	pPWD4_103|6	Transposase n=1 Tax=Escherichia coli RepID=Q8KMX5_ECOLX	0	1	1	0	0	0	0	0	0	1	0	0	0	0	0	0
69	pCVM29188_101|9	YagA n=1 Tax=Salmonella enterica subsp. enterica serovar Kentucky str. CVM29188 RepID=B4TKW9_SALET	0	1	1	0	0	0	1	0	0	0	0	0	0	0	0	0
71	R621a|29	Bacterial IS-element n=3 Tax=cellular organisms RepID=Q9C7M4_ARATH	0	1	1	0	0	0	0	0	0	0	0	0	0	0	1	0
73	pCS0010A_95|15	Hnh n=1 Tax=Klebsiella pneumoniae RepID=Q6U5M9_KLEPN	0	1	1	0	0	1	0	0	0	0	0	0	0	0	0	0
75	pSH1148_107|17	AacC n=4 Tax=Enterobacteriaceae RepID=C4NV15_ECOLX	0	1	1	0	0	0	0	0	0	0	0	0	1	0	0	0
76	pPWD4_103|62	Putative uncharacterized protein n=1 Tax=Escherichia coli E24377A RepID=A7ZGZ8_ECO24	0	1	1	0	0	0	0	0	0	1	0	0	0	0	0	0
77	pPWD4_103|63	Genes for Stx2 variant A and B subunit, ORFa and ORFb n=24 Tax=root RepID=O88137_ECOLX	0	1	1	0	0	0	0	0	0	1	0	0	0	0	0	0
85	pSH1148_107|13	InsF n=3 Tax=Enterobacteriaceae RepID=C4NW02_ECOLX	0	1	1	0	0	0	0	0	0	0	0	0	1	0	0	0
88	pSD107|16	Dihydropteroate synthase protein Sul2 n=12 Tax=Bacteria RepID=B7JCH4_ECOLX	0	1	1	0	0	0	0	0	0	0	1	0	0	0	0	0
89	pSE11_1|32	Putative uncharacterized protein n=2 Tax=Escherichia coli RepID=B6IC03_ECOSE	0	1	1	0	0	0	0	0	0	0	0	1	0	0	0	0
91	pPWD4_103|12	Aminoglycoside acetyltransferase n=1 Tax=Escherichia coli RepID=Q306W4_ECOLX	0	1	1	0	0	0	0	0	0	1	0	0	0	0	0	0
93	R621a|67	Insertion element IS2 transposase InsD n=5 Tax=cellular organisms RepID=D7XYA8_ECOLX	0	1	1	0	0	0	0	0	0	0	0	0	0	0	1	0
97	pPWD4_103|9	Putative transposase-related protein n=1 Tax=Escherichia coli RepID=B6D4X1_ECOLX	0	1	1	0	0	0	0	0	0	1	0	0	0	0	0	0
100	pSD107|18	Regulatory protein repA n=5 Tax=Bacteria RepID=REPJ_ECOLX	0	1	1	0	0	0	0	0	0	0	1	0	0	0	0	0
103	pSE11_1|21	Putative uncharacterized protein n=1 Tax=Escherichia coli SE11 RepID=B6IBZ4_ECOSE	0	1	1	0	0	0	0	0	0	0	0	1	0	0	0	0
104	R621a|34	JemC protein n=20 Tax=root RepID=Q1A2K6_ECOLX	0	1	1	0	0	0	0	0	0	0	0	0	0	0	1	0
107	Plm|3	Putative uncharacterized protein n=1 Tax=Salmonella enterica subsp. enterica serovar Saintpaul str. SARA29 RepID=B5MU00_SALET	0	1	1	0	0	0	0	0	1	0	0	0	0	0	0	0
108	pSH146_87|54	Surface exclusion protein n=3 Tax=Escherichia coli RepID=B3AEC5_ECO57	0	1	1	0	0	0	0	0	0	0	0	0	0	1	0	0
110	pSE11_1|9	Tetracycline repressor protein class C n=9 Tax=root RepID=TETR3_ECOLX	0	1	1	0	0	0	0	0	0	0	0	1	0	0	0	0
113	Plm|15	Putative uncharacterized protein n=1 Tax=Yersinia enterocolitica subsp. enterocolitica 8081 RepID=A1JP42_YERE8	0	1	1	0	0	0	0	0	1	0	0	0	0	0	0	0
115	Plm|23	ParA n=3 Tax=Escherichia coli RepID=B3AE14_ECO57	0	1	1	0	0	0	0	0	1	0	0	0	0	0	0	0
116	pCS0010A_95|11	SilR n=1 Tax=Escherichia coli RepID=Q6EME2_ECOLX	0	1	1	0	0	1	0	0	0	0	0	0	0	0	0	0
117	Plm|61	Putative membrane protein n=1 Tax=Enterobacter cancerogenus ATCC 35316 RepID=D2ZCI9_9ENTR	0	1	1	0	0	0	0	0	1	0	0	0	0	0	0	0
119	pSD107|22	Putative uncharacterized protein tnpR n=1 Tax=Salmonella enterica RepID=Q5J464_SALCH	0	1	1	0	0	0	0	0	0	0	1	0	0	0	0	0
121	R621a|33	TetR protein n=20 Tax=Bacteria RepID=B1VCF0_ECOLX	0	1	1	0	0	0	0	0	0	0	0	0	0	0	1	0
127	Plm|20	Putative uncharacterized protein n=1 Tax=Escherichia coli RepID=Q6EME8_ECOLX	0	1	1	0	0	0	0	0	1	0	0	0	0	0	0	0
128	pCS0010A_95|10	Putative uncharacterized protein n=1 Tax=Providencia rettgeri RepID=Q8RL25_PRORE	0	1	1	0	0	1	0	0	0	0	0	0	0	0	0	0
132	R621a|31	TetC n=16 Tax=Gammaproteobacteria RepID=A8SPX7_ECOLX	0	1	1	0	0	0	0	0	0	0	0	0	0	0	1	0
136	Plm|17	Putative uncharacterized protein n=1 Tax=Klebsiella pneumoniae subsp. pneumoniae MGH 78578 RepID=A6TJ14_KLEP7	0	1	1	0	0	0	0	0	1	0	0	0	0	0	0	0
137	Plm|58	Putative uncharacterized protein n=1 Tax=Yersinia pseudotuberculosis RepID=B7UF22_YERPS	0	1	1	0	0	0	0	0	1	0	0	0	0	0	0	0
140	pSH1148_107|21	Transposon Tn21 resolvase n=23 Tax=root RepID=TNR2_ECOLX	0	1	1	0	0	0	0	0	0	0	0	0	1	0	0	0
143	pCS0010A_95|13	Silver binding protein SilE n=1 Tax=Klebsiella pneumoniae subsp. pneumoniae MGH 78578 RepID=A6TIA8_KLEP7	0	1	1	0	0	1	0	0	0	0	0	0	0	0	0	0
145	pCS0010A_95|45	Putative uncharacterized protein n=1 Tax=Salmonella enterica subsp. enterica serovar Heidelberg str. SL476 RepID=B4T7D4_SALHS	0	1	1	0	0	1	0	0	0	0	0	0	0	0	0	0
146	pCVM29188_101|12	Blc n=14 Tax=Enterobacteriaceae RepID=B6VP23_ECOLX	0	1	1	0	0	0	1	0	0	0	0	0	0	0	0	0
154	pSE11_1|8	DNA-directed DNA polymerase n=1 Tax=Ochrobactrum anthropi ATCC 49188 RepID=A6X194_OCHA4	0	1	1	0	0	0	0	0	0	0	0	1	0	0	0	0
155	pSE11_1|20	Putative uncharacterized protein n=1 Tax=Escherichia coli SE11 RepID=B6IBZ3_ECOSE	0	1	1	0	0	0	0	0	0	0	0	1	0	0	0	0
156	pPWD4_103|14	IstB, ATP-binding protein n=1 Tax=Aromatoleum aromaticum EbN1 RepID=Q5NW60_AZOSE	0	1	1	0	0	0	0	0	0	1	0	0	0	0	0	0
157	pSD107|23	Transposase (Fragment) n=5 Tax=Gammaproteobacteria RepID=C9E0E3_KLEPN	0	1	1	0	0	0	0	0	0	0	1	0	0	0	0	0
163	pSD107|12	DHFRI n=32 Tax=Bacteria RepID=Q79IE7_ECOLX	0	1	1	0	0	0	0	0	0	0	1	0	0	0	0	0
167	pSH1148_107|20	TnpM n=10 Tax=Bacteria RepID=Q6EMD2_ECOLX	0	1	1	0	0	0	0	0	0	0	0	0	1	0	0	0
168	pPWD4_103|15	TnpR n=6 Tax=Bacteria RepID=A0SJ91_BORBR	0	1	1	0	0	0	0	0	0	1	0	0	0	0	0	0
171	pPWD4_103|8	Transposase n=1 Tax=Salmonella enterica subsp. enterica serovar Schwarzengrund str. CVM19633 RepID=B4TM31_SALSV	0	1	1	0	0	0	0	0	0	1	0	0	0	0	0	0
172	pCVM29188_101|13	SugE1 n=6 Tax=Enterobacteriaceae RepID=C4NUX5_ECOLX	0	1	1	0	0	0	1	0	0	0	0	0	0	0	0	0
174	pSE11_1|51	Single-stranded DNA binding protein Ssb n=1 Tax=Escherichia coli SE11 RepID=B6IC24_ECOSE	0	1	1	0	0	0	0	0	0	0	0	1	0	0	0	0
179	Plm|16	Putative uncharacterized protein n=19 Tax=Yersinia RepID=C4GQV0_YERPN	0	1	1	0	0	0	0	0	1	0	0	0	0	0	0	0
182	R621a|30	TetD n=23 Tax=root RepID=Q6QR69_ECOLX	0	1	1	0	0	0	0	0	0	0	0	0	0	0	1	0
183	pESBL_EA11|52	Putative uncharacterized protein n=1 Tax=Escherichia coli RepID=C1J8J3_ECOLX	0	1	1	0	0	0	0	1	0	0	0	0	0	0	0	0
184	R621a|68	Aec50 n=20 Tax=Enterobacteriaceae RepID=Q5I3L3_ECOLX	0	1	1	0	0	0	0	0	0	0	0	0	0	0	1	0
186	pCVM29188_101|105	IS66 family element n=1 Tax=Salmonella enterica subsp. enterica serovar Kentucky str. CVM29188 RepID=B4TLQ3_SALET	0	1	1	0	0	0	1	0	0	0	0	0	0	0	0	0
187	pSD107|20	Conserved predicted protein n=2 Tax=Enterobacteriaceae RepID=C8UQP4_ECO1A	0	1	1	0	0	0	0	0	0	0	1	0	0	0	0	0
189	Plm|25	Stable plasmid inheritance protein B n=3 Tax=Escherichia coli RepID=Q5JBI8_ECOLX	0	1	1	0	0	0	0	0	1	0	0	0	0	0	0	0
190	pSH1148_107|16	10 kDa chaperonin n=2 Tax=Enterobacteriaceae RepID=C4NV16_ECOLX	0	1	1	0	0	0	0	0	0	0	0	0	1	0	0	0
191	R621a|35	Conserved predicted protein n=26 Tax=root RepID=C8UQM2_ECO1A	0	1	1	0	0	0	0	0	0	0	0	0	0	0	1	0
193	pCVM29188_101|14	Putative uncharacterized protein n=1 Tax=Salmonella enterica subsp. enterica serovar Kentucky str. CVM29188 RepID=B4TKX5_SALET	0	1	1	0	0	0	1	0	0	0	0	0	0	0	0	0
194	pSE11_1|25	Hypothetical protein (no blast hit found)	0	1	1	0	0	0	0	0	0	0	0	1	0	0	0	0
195	Plm|2	Putative transmembrane protein n=1 Tax=Escherichia coli ETEC 1392/75 RepID=D7GKJ1_ECOLX	0	1	1	0	0	0	0	0	1	0	0	0	0	0	0	0
196	R621a|42	Putative uncharacterized protein n=1 Tax=Escherichia coli RepID=Q3ZU55_ECOLX	0	1	1	0	0	0	0	0	0	0	0	0	0	0	1	0
197	pCS0010A_95|14	Putative uncharacterized protein n=1 Tax=Escherichia coli RepID=Q6EME5_ECOLX	0	1	1	0	0	1	0	0	0	0	0	0	0	0	0	0
203	pCVM29188_101|104	IS66 family element, orf2 n=26 Tax=Enterobacteriaceae RepID=B2TSM0_SHIB3	0	1	1	0	0	0	1	0	0	0	0	0	0	0	0	0
207	pSE11_1|6	Truncated YafB protein n=1 Tax=Escherichia coli SE11 RepID=B6IBX5_ECOSE	0	1	1	0	0	0	0	0	0	0	0	1	0	0	0	0
213	pPWD4_103|7	IS91 orf n=1 Tax=Shigella flexneri RepID=Q7UCL8_SHIFL	0	1	1	0	0	0	0	0	0	1	0	0	0	0	0	0
214	pPWD4_103|64	Genes for Stx2 variant A and B subunit, ORFa and ORFb n=24 Tax=root RepID=Q7DK18_ECOLX	0	1	1	0	0	0	0	0	0	1	0	0	0	0	0	0
215	pCS0010A_95|3	Transcriptional regulator, ArsR family n=4 Tax=Enterobacteriaceae RepID=B1LRX1_ECOSM	0	1	1	0	0	1	0	0	0	0	0	0	0	0	0	0
216	R621a|36	Conserved predicted protein n=18 Tax=root RepID=C8UQM1_ECO1A	0	1	1	0	0	0	0	0	0	0	0	0	0	0	1	0
218	pSE11_1|109	PilJ protein n=1 Tax=Escherichia coli SE11 RepID=B6IC87_ECOSE	0	1	1	0	0	0	0	0	0	0	0	1	0	0	0	0
220	pCVM29188_101|25	Cytotoxic protein CcdB n=12 Tax=Enterobacteriaceae RepID=Q3ZU17_ECOLX	0	1	1	0	0	0	1	0	0	0	0	0	0	0	0	0
222	Plm|12	ORF 176 Identical to Hypothetical protein n=2 Tax=Escherichia coli RepID=B1VCL9_ECOLX	0	1	1	0	0	0	0	0	1	0	0	0	0	0	0	0
223	pPWD4_103|57	Putative uncharacterized protein n=2 Tax=Escherichia coli O157:H7 RepID=B3AFD1_ECO57	0	1	1	0	0	0	0	0	0	1	0	0	0	0	0	0
226	Plm|90	Endonuclease n=1 Tax=Escherichia coli MS 84-1 RepID=D7XLJ7_ECOLX	0	1	1	0	0	0	0	0	1	0	0	0	0	0	0	0
228	pSD107|106	Lipoprotein (PilN protein) n=2 Tax=Escherichia coli RepID=Q6JAZ8_ECOLX	0	1	1	0	0	0	0	0	0	0	1	0	0	0	0	0
230	Plm|11	Putative uncharacterized protein n=1 Tax=Salmonella enterica subsp. enterica serovar Paratyphi B str. SPB7 RepID=A9N3U0_SALPB	0	1	1	0	0	0	0	0	1	0	0	0	0	0	0	0
231	pSH1148_107|12	InsF n=1 Tax=Escherichia coli RepID=C4NV19_ECOLX	0	1	1	0	0	0	0	0	0	0	0	0	1	0	0	0
232	R621a|39	Putative uncharacterized protein n=1 Tax=Escherichia coli MS 196-1 RepID=D8C6F5_ECOLX	0	1	1	0	0	0	0	0	0	0	0	0	0	0	1	0
235	pCS0010A_95|86	Putative uncharacterized protein n=1 Tax=Escherichia coli MS 84-1 RepID=D7XLI7_ECOLX	0	1	1	0	0	1	0	0	0	0	0	0	0	0	0	0
236	Plm|14	KorC protein n=2 Tax=Escherichia coli RepID=B1VCL8_ECOLX	0	1	1	0	0	0	0	0	1	0	0	0	0	0	0	0
242	pSE11_1|11	ResA resolvase n=2 Tax=Escherichia coli RepID=B3HBE4_ECOLX	0	1	1	0	0	0	0	0	0	0	0	1	0	0	0	0
243	Plm|22	Orf70 protein n=12 Tax=Escherichia coli RepID=Q9S0Z8_ECOLX	0	1	1	0	0	0	0	0	1	0	0	0	0	0	0	0
248	pCS0010A_95|2	Hypothetical protein (no blast hit found)	0	1	1	0	0	1	0	0	0	0	0	0	0	0	0	0
249	Plm|87	Phospholipase D (PLD) family protein n=5 Tax=root RepID=B4T7H1_SALHS	0	1	1	0	0	0	0	0	1	0	0	0	0	0	0	0
251	R621a|28	Putative uncharacterized protein n=1 Tax=Escherichia coli MS 196-1 RepID=D8C6F5_ECOLX	0	1	1	0	0	0	0	0	0	0	0	0	0	0	1	0
256	R621a|40	Predicted protein n=2 Tax=Escherichia RepID=D6INW1_ECOLX	0	1	1	0	0	0	0	0	0	0	0	0	0	0	1	0
259	pSE11_1|50	Putative uncharacterized protein n=1 Tax=Salmonella enterica RepID=Q5J3W4_SALCH	0	1	1	0	0	0	0	0	0	0	0	1	0	0	0	0
262	pSE11_1|52	Conserved domain protein n=2 Tax=Escherichia coli RepID=B3AFE3_ECO57	0	1	1	0	0	0	0	0	0	0	0	1	0	0	0	0
263	pESBL_EA11|45	Putative uncharacterized protein n=5 Tax=Enterobacteriaceae RepID=Q0ZKP0_ECOLX	0	1	1	0	0	0	0	1	0	0	0	0	0	0	0	0
267	pPWD4_103|11	Putative uncharacterized protein n=1 Tax=Escherichia coli RepID=B6D4X7_ECOLX	0	1	1	0	0	0	0	0	0	1	0	0	0	0	0	0
268	pSE11_1|12	Hypothetical protein (no blast hit found)	0	1	1	0	0	0	0	0	0	0	0	1	0	0	0	0
271	pCVM29188_101|24	Toxin-antitoxin system protein n=4 Tax=Enterobacteriaceae RepID=D8C0A5_ECOLX	0	1	1	0	0	0	1	0	0	0	0	0	0	0	0	0
272	Plm|62	Hypothetical protein (no blast hit found)	0	1	1	0	0	0	0	0	1	0	0	0	0	0	0	0
273	R621a|43	hypothetical protein pCT_041 n=1 Tax=Escherichia coli RepID=UPI00016C7D92	0	1	1	0	0	0	0	0	0	0	0	0	0	0	1	0
276	pEK204|76	PilVB C-terminal segment (Fragment) n=2 Tax=root RepID=Q8L219_SALTY	1	0	1	1	0	0	0	0	0	0	0	0	0	0	0	0
278	Plm|53	Putative uncharacterized protein n=2 Tax=Escherichia coli RepID=D7GKT3_ECOLX	0	1	1	0	0	0	0	0	1	0	0	0	0	0	0	0
279	pESBL_EA11|41	Putative uncharacterized protein n=5 Tax=Enterobacteriaceae RepID=Q0ZKP0_ECOLX	0	1	1	0	0	0	0	1	0	0	0	0	0	0	0	0
281	pPWD4_103|74	Hypothetical protein (no blast hit found)	0	1	1	0	0	0	0	0	0	1	0	0	0	0	0	0
284	Plm|18	Hypothetical protein (no blast hit found)	0	1	1	0	0	0	0	0	1	0	0	0	0	0	0	0
285	pESBL_EA11|58	Putative uncharacterized protein n=1 Tax=Escherichia coli RepID=Q5JBJ5_ECOLX	0	1	1	0	0	0	0	1	0	0	0	0	0	0	0	0
286	R621a|18	Predicted protein n=2 Tax=Escherichia RepID=D6INW1_ECOLX	0	1	1	0	0	0	0	0	0	0	0	0	0	0	1	0
288	Plm|67	Putative uncharacterized protein n=2 Tax=Enterobacteriaceae RepID=B4TL36_SALET	0	1	1	0	0	0	0	0	1	0	0	0	0	0	0	0
290	pEK204|80	Hypothetical protein (no blast hit found)	1	0	1	1	0	0	0	0	0	0	0	0	0	0	0	0
292	pSD107|116	Putative uncharacterized protein n=1 Tax=Escherichia coli MS 107-1 RepID=D8EV78_ECOLX	0	1	1	0	0	0	0	0	0	0	1	0	0	0	0	0
293	pPWD4_103|18	Hypothetical protein (no blast hit found)	0	1	1	0	0	0	0	0	0	1	0	0	0	0	0	0
295	Plm|5	Putative uncharacterized protein n=1 Tax=Escherichia coli B7A RepID=B3HKV9_ECOLX	0	1	1	0	0	0	0	0	1	0	0	0	0	0	0	0
299	pSE11_1|22	Hypothetical protein (no blast hit found)	0	1	1	0	0	0	0	0	0	0	0	1	0	0	0	0
303	pSE11_1|30	Hypothetical protein (no blast hit found)	0	1	1	0	0	0	0	0	0	0	0	1	0	0	0	0

[truncated: 10 more sheets: MOBP12_IncK, MOBP5_ColE-like, MOBP6_IncI2 (A), MOBP6_IncI2 (B), MOBC12, MOBF12_IncF (group I), MOBF12_IncF (group II), MOBF12_IncF (group III), MOBF12_IncF (group IV), MOBF11_IncN]
